# Supplementary material for: Identification of potential shared gene signatures between gastric cancer and type 2 diabetes: a data-driven analysis
Source: Front Med (Lausanne). 2024 Jun 6;11:1382004. doi: 10.3389/fmed.2024.1382004 (PMC11187270; doi:10.3389/fmed.2024.1382004)
Supplement: Supplementary file 1 [file Table_1.XLS]

logFC	logCPM	PValue	FDR
ARG2	-1.70175038734226	4.55344580867148	8.58957982879716e-23	1.78104937750109e-18
AL357509.1	5.62741248684491	1.13141498494771	1.96302655923681e-18	2.03516778528877e-14
CLTRN	-1.40558339170758	5.22502057376425	1.034958291694e-17	7.15328672609169e-14
RNF6	-1.37008307884704	7.03536637867414	2.54101799025673e-16	1.31720020069933e-12
SLC2A2	-1.78393107857663	4.87129998739101	3.19292135093702e-16	1.32410448423358e-12
DKK3	1.83558623025319	4.55492139100803	4.6978822227758e-16	1.62350979815427e-12
PIGA	-1.30335425662237	5.36523014954016	1.15316223289139e-14	3.41583127128613e-11
GABRA2	-3.74226662226595	0.462864673810943	1.80332975548338e-14	4.67400530999349e-11
RASGRP1	-1.25155290089129	5.29912352031825	2.69971924137107e-14	6.21985316331435e-11
KCNAB2	1.6371077251449	2.86238849741993	9.99606932229077e-14	2.07268497397699e-10
GCNT4	-1.04780467082309	6.3528204245532	2.6531600586576e-13	5.00120671056958e-10
MTCO3P12	-2.46047956234984	3.25922935195122	3.78045136143705e-13	6.53230491494976e-10
PRIMA1	3.88477517845739	0.259431478917251	6.91687513858994e-13	1.1032415846051e-09
HSD17B13	2.0463751610359	4.83180285791311	1.06003592137697e-12	1.56998891641082e-09
G3BP1	-0.609110551024176	7.03209698431357	3.59017418892152e-12	4.96281745381918e-09
ALDOB	2.95346931038828	5.84226039371543	7.892905102548e-12	1.02287117063333e-08
RASGEF1B	-0.965260250465124	6.38145548071821	9.67286737582481e-12	1.17980532375134e-08
PCOLCE2	3.82548340297604	1.26852195201071	1.84134281450091e-11	2.12112462548202e-08
CHL1	-1.52588117833291	4.9963628631927	3.09557395408526e-11	3.37824873357672e-08
TMEM37	-1.07005318537685	4.62897839346732	5.04012008831921e-11	5.22534450156494e-08
HHATL	-1.52458050674488	3.92474705408471	5.85994750884472e-10	5.78600055218549e-07
CDK8	-0.740607484383602	4.7639353301086	9.65684242983180e-10	9.10157399011647e-07
PGM2	-0.947050569695889	3.7347303959235	1.66718159541449e-09	1.48943144795271e-06
PTPN3	-0.534896283195852	5.77515204624367	1.72396212929178e-09	1.48943144795271e-06
ACADSB	-0.672987406761709	5.05831319599077	2.05392644303506e-09	1.70352659185328e-06
GOT1	-0.725804172667294	5.8690812473675	2.46346149698889e-09	1.96461054384864e-06
PFKFB2	-1.07286419715401	9.61650590289203	4.42527656038158e-09	3.33098123116532e-06
SLC4A7	-0.77056492206312	4.96142547596695	4.4980696634979e-09	3.33098123116532e-06
GOLT1A	-0.652262016349568	4.98217398345191	8.72533301856458e-09	6.23861310827367e-06
GLIS3	-0.650934740805799	6.17095781899777	1.04471304560963e-08	7.2207083335719e-06
OPRD1	-1.13525319206174	2.8079621758136	1.24646533646659e-08	8.33724475859186e-06
PRG4	1.2920311259356	3.83799680024543	1.6892104218011e-08	1.09455556550143e-05
NSG1	-0.772941224027708	5.2163860773598	1.74308863222784e-08	1.09524069058316e-05
COL6A1	0.977335602012261	4.32840729337265	1.88733682551263e-08	1.15099791402954e-05
RRAGD	-0.616393771213902	6.26309706711429	2.07444863460883e-08	1.22896264110326e-05
FAIM2	2.10248436264352	3.83864307025017	2.6526493922288e-08	1.52785236521845e-05
SYNJ1	-0.554754517684042	4.61890048067503	2.79047465207016e-08	1.55676867574471e-05
BTBD17	1.6111448764508	0.832094022990739	2.85301228253191e-08	1.55676867574471e-05
CAPN13	-1.02732750862514	6.44758223475294	3.33564208502759e-08	1.77344970853967e-05
HPRT1	-0.611121753950356	5.87675440427852	3.51091019288723e-08	1.81996807123792e-05
TSPYL1	-0.614947840511526	8.32399456190502	3.98972076160499e-08	2.01772829248487e-05
MBNL3	-0.614512487442969	5.06018497325829	4.89639910342241e-08	2.41730560498723e-05
ACLY	-0.461563332889836	8.43908400271903	5.75840949271406e-08	2.77675862398665e-05
TOR1AIP2	-0.512738665186754	7.22318243619024	5.93153883209187e-08	2.79523767462329e-05
PHACTR1	0.885944639787034	4.13111622325131	6.62264754035662e-08	3.05156881665099e-05
HS6ST2	-1.39945142063364	3.09954650523191	7.52323805768007e-08	3.39118132882601e-05
ERICH5	-0.869488127490129	5.7086612871025	8.07035615580313e-08	3.56040074235272e-05
UNC5D	-1.25213161755045	4.83741173209517	9.78180132183517e-08	4.22553438350526e-05
G6PC2	-0.97475026097434	10.2537149608485	1.09533327455703e-07	4.6350480506e-05
AC093866.1	1.33445824595999	3.56763650244668	1.28465947526431e-07	5.3274828439211e-05
PLB1	1.27570568329843	2.17940458605708	1.53877224327115e-07	6.25616518906416e-05
PPP1R1A	-1.01510628369911	5.93952818436022	1.57261807588379e-07	6.27081457758661e-05
C15orf61	-0.60679189107631	4.17491514073484	1.60698517981089e-07	6.28695051007148e-05
TNFRSF21	-0.566751872468961	6.40758632374713	1.870142008887e-07	7.0666016354623e-05
SAMD4A	0.926533674096379	3.41764832213795	1.87443014203244e-07	7.0666016354623e-05
AC092490.2	-1.18481528800122	-0.0205880378654193	1.95915694463418e-07	7.25412843696246e-05
GLRA1	-1.20731993397017	2.68999255203424	1.99812324384793e-07	7.26861148441874e-05
TTLL10-AS1	2.5742680556719	1.44796134809015	2.1708246327432e-07	7.76069806205692e-05
GNG7	-0.667358245437889	3.92371703717573	2.3981035657981e-07	8.39634532041803e-05
NEXMIF	-0.75623469493829	4.81317154359028	2.42961523619523e-07	8.39634532041803e-05
EDARADD	-0.62673413462919	5.20781979537029	3.19444596966767e-07	0.000108584978985343
TPM3	-0.494685834215096	8.0487568078765	3.66229856819214e-07	0.000122480259373329
NENF	0.677603986154475	5.72203305859775	3.94503020531826e-07	0.000126843545502105
INPP5D	1.24583661596631	2.09604798735741	3.95311021863932e-07	0.000126843545502105
COA3	-0.555223578433337	8.08328124855765	3.97628669285594e-07	0.000126843545502105
CDKN1A	0.930290475851759	5.41832645818177	4.5580577664336e-07	0.000143198981495456
TOM1L1	-0.545276752526532	6.13724580228861	4.85863456165135e-07	0.000150363862143046
MZT1	-0.619093562475879	4.97978434038457	5.00115193427805e-07	0.000152498360819493
PDE4B	0.925142928296266	4.4103469481511	6.78971557226835e-07	0.000204035873030412
SLC26A4	1.45323307878244	5.36321904824985	7.00040365204712e-07	0.000207361956750282
HIBADH	-0.489981803359627	5.23285534506241	7.14193011131769e-07	0.000208574536419961
AL139246.1	2.40206867312995	-0.00562761130455651	8.1168755519483e-07	0.000233754742457844
LAPTM5	1.83369805331972	3.29626705339128	8.97221407564664e-07	0.000254847751861004
SEH1L	-0.541670607669606	5.18570805113589	9.36957690479127e-07	0.000262538077190334
MMP1	-3.90860038590032	1.56439278722421	9.88040866209933e-07	0.000269925291234537
ADH5	-0.441886150055714	6.38830551404255	9.8935722854231e-07	0.000269925291234537
PARVG	1.89725524445226	0.59507439498668	1.01365570727301e-06	0.000272963001172803
EIF5A2	-0.671059852399683	3.77963566943412	1.08780646460677e-06	0.000285703614812439
ELFN1	2.33980248991029	-0.705007773088082	1.09629756330652e-06	0.000285703614812439
TMCC3	-0.56276089589942	5.6056085413797	1.10230475934387e-06	0.000285703614812439
IGKV3-15	6.1187581800552	0.691343716341634	1.13066143196896e-06	0.000289435367800942
FYTTD1	-0.508091211792303	6.57569526610378	1.2390021094751e-06	0.000312941469932432
KBTBD6	-0.464646729631774	5.53889222536424	1.25523986478557e-06	0.000312941469932432
HLA-A	0.675575252191917	8.89391416779584	1.26776385214971e-06	0.000312941469932432
IGLV2-14	4.88690330963554	-0.200921034309045	1.32903689037022e-06	0.000324206822609724
ASB9	-0.980502519951448	8.33908550612199	1.44319456233062e-06	0.00034796092151076
GLI1	2.5619226836754	-0.317209492812782	1.50628362824073e-06	0.000358945626513145
AP1AR	-0.700029154787019	3.88865988251681	1.52337666424677e-06	0.000358945626513145
PRICKLE2-AS3	1.46874185637247	0.024284793681576	1.56686475172886e-06	0.000365044276708966
IRF8	1.91879459466963	1.43116690803459	1.58558838859673e-06	0.000365301947083925
SYNPO	0.592358496893913	5.11297776694608	1.69626056108422e-06	0.000386505084989904
COL5A2	0.929036401918561	4.03963521674194	1.79361493506089e-06	0.000404245713896605
TMEM132C	1.45774678234197	1.20786389464285	1.82219426010123e-06	0.000406270946055904
RNF34	-0.545256582935678	6.23091582097608	1.92856505335195e-06	0.000422044087105723
MYOF	1.26006201398599	3.23904062471349	1.93364785507807e-06	0.000422044087105723
RDH10	-0.863682408940732	3.20901730065969	1.95457725268956e-06	0.00042216832640123
PHYH	-0.471003926299913	5.8002127137849	1.98385635002413e-06	0.000424074859976808
CPD	-0.453618776313202	7.05960925176753	2.00775141452619e-06	0.000424803322246944
ADCYAP1	-0.856094859425081	7.73457107461345	2.10312701542628e-06	0.000440488269342059
RANBP6	-0.528986626611787	5.60586239958547	2.14994445641777e-06	0.000445790983038224
AL133353.1	-0.909760025488857	1.05987725685704	2.5164808949514e-06	0.000513610343091877
MTND2P28	-0.947553805317854	7.32149109743529	2.52656161057976e-06	0.000513610343091877
LAMB4	-1.32358609118503	1.86791225590909	2.55318864810108e-06	0.000513984141925979
VKORC1	0.497866286985659	5.42188868441106	2.68958791789554e-06	0.00053259079555766
IGLC2	3.95599993410616	3.7496732615023	2.69698739009184e-06	0.00053259079555766
COL6A2	1.44440583047451	1.63589306221716	2.98313519909712e-06	0.000583540644842252
AP000894.2	-1.01796788479203	4.34552979388855	3.09591222931669e-06	0.000596952900428965
TMEM38B	-0.549152986302298	4.83747495814909	3.11958075118931e-06	0.000596952900428965
AL136528.1	1.97109515817636	2.19052866523171	3.1380692619608e-06	0.000596952900428965
CAMTA1-AS1	2.69017336174476	-0.899866777599898	3.49111179822179e-06	0.000658074573964808
MMP2	1.67398995707492	4.39140357841314	3.71317373988011e-06	0.00069138340596854
WDR12	-0.513567128957643	4.69033401586394	3.73450404960099e-06	0.00069138340596854
PPP2CB	-0.546505564927011	6.9086551828125	3.81962865214395e-06	0.00070088495665668
AGT	1.91030406363152	5.0420049888955	3.90816735281668e-06	0.000710840790005735
MPP1	-0.562581724154868	5.60446266347133	3.98063684535712e-06	0.000717726130334608
LRRTM3	-1.00227136926353	6.04950042514895	4.08898759933102e-06	0.00073090653338042
TBX2	1.75473295120729	-0.0873415384079199	4.41524675297866e-06	0.000780956843539334
PDE8B	-0.629460269670836	5.47312782752207	4.44442798928066e-06	0.000780956843539334
C1R	1.61981401032939	4.6642284763641	4.48198043796386e-06	0.000780956843539334
TCP1	-0.469000234652765	6.9434394708649	4.68034364081288e-06	0.000808724378268792
PPP1R16B	1.4937444501881	1.59094316576078	4.85256675865578e-06	0.000831553485460559
SIGLEC8	2.43855290328381	-0.992922251434071	4.98145156869404e-06	0.00084664260882681
CYP20A1	-0.491844414651337	5.24486003720115	5.22410754463563e-06	0.000873803903695503
MTMR9LP	0.756776479310074	3.25390563748729	5.25098322023297e-06	0.000873803903695503
ARF5	-0.552959113659093	5.15247058232978	5.2676869043616e-06	0.000873803903695503
RAB3IP	-0.383396889901121	6.5801560621664	5.57437552724006e-06	0.000917338702835894
VAT1L	-0.80065917579435	5.15834068382206	5.75296128932322e-06	0.000939272853024542
CCT4	-0.449592556646893	6.55852570250012	5.819773187502e-06	0.000942757789397296
AC097625.1	-1.94586578065908	-0.123535249082675	5.90464175747509e-06	0.000949091060784852
CALY	1.1996929483315	2.53392994164767	5.97220003853094e-06	0.000952488627555866
PPFIBP1	0.667150298570903	4.32452465031626	6.01765180659843e-06	0.000952488627555866
DIO2	1.59925551862407	3.42343421929049	6.13312024148565e-06	0.000957480294156899
LINC01116	1.77870098762015	1.6039486167038	6.14154227744719e-06	0.000957480294156899
CAPS	1.01285424293303	2.95366491691151	6.32278304041029e-06	0.000978379898081398
PCOLCE	1.03001876175045	2.78644218377228	6.38851369358955e-06	0.000981228381011698
TTC7B	-0.590845192479746	3.8664300638903	6.62150157617358e-06	0.00100953555280852
TMEM33	-0.572169888862829	7.45183789099804	6.72557678497725e-06	0.00101791850099637
FAM76A	-0.496908144144509	6.66321882381363	6.86106620424981e-06	0.00103090005612406
REG3A	3.63540123667189	7.33524119605044	6.94251905778618e-06	0.00103563404793666
CMA1	3.87005224685689	-1.20884514984701	7.00967090146766e-06	0.00103818232958523
MTPAP	-0.605420708281147	6.25472398947308	7.12068274221302e-06	0.00104714437347367
TSHR	1.57004589428326	2.3163490841881	7.47278371027961e-06	0.00108054832356639
TOMM20	-0.388126644232234	6.63133643933056	7.49425942859348e-06	0.00108054832356639
TADA2A	-0.421776193135391	4.81199485483566	7.50416969344392e-06	0.00108054832356639
IGHA2	4.24271221304427	1.84459485587202	7.66383072224765e-06	0.00109592779328141
C1QA	1.59899398485106	2.82342002473976	7.80635327293359e-06	0.00109984946086036
IGFBP4	1.33236608551351	5.34591181139353	7.88483583270633e-06	0.00109984946086036
MTCO2P12	3.39160600983486	4.72847075741856	7.93048805766466e-06	0.00109984946086036
PTP4A3	1.48181674084908	3.63538678963661	7.96781487106538e-06	0.00109984946086036
CD52	1.88489706994765	2.65715465104782	8.01441313458769e-06	0.00109984946086036
APLNR	2.17594547575293	1.27286157468577	8.08151680824056e-06	0.00109984946086036
H1FX-AS1	1.11080230514224	1.21632198631854	8.10051563234914e-06	0.00109984946086036
FRMD4A	1.07713963205087	2.2985400775415	8.12712980223324e-06	0.00109984946086036
SLC20A2	-0.427710456276022	5.08395809490993	8.16864321063398e-06	0.00109984946086036
GPM6A	-0.813413791680122	6.80340989231189	8.26865385541811e-06	0.00110613250123932
GABRA1	-1.67353531479626	2.44340701863613	8.89223438770557e-06	0.00116878700214144
NHLH2	1.6078946337834	0.988733330725288	8.90081459012386e-06	0.00116878700214144
CDC37L1	-0.375627885008359	5.28330674007346	8.98348268722802e-06	0.00116878700214144
GAD1	1.80560782663461	2.41548588354734	9.00629921861866e-06	0.00116878700214144
RNU1-70P	-1.56732476522166	-1.41249123322326	9.03686623584713e-06	0.00116878700214144
HADH	-0.748400489255429	9.57271654609253	9.07522099564849e-06	0.00116878700214144
PPM1K	-0.492189754336518	6.45609574921335	9.25331804822489e-06	0.00118436759092557
TIGIT	2.40194102776296	-0.883357002619464	9.40096882503419e-06	0.00119588397906186
NOL10	-0.416617983969814	4.4183626699469	9.4766031648313e-06	0.00119815467452913
C12orf76	-0.403247310863072	4.90459435882839	9.59740969631936e-06	0.0012060744851708
ITGB2	1.93069385553487	1.62430533124389	9.70057015659607e-06	0.00120624135267796
ADAM33	1.83025077391981	0.22439680021154	9.71508588846002e-06	0.00120624135267796
AL390783.1	1.29511350413928	1.1909942903385	1.0164902506105e-05	0.00125457888966718
CYP2U1	-0.542570602937067	5.33239543525651	1.04211267163954e-05	0.00127796869053123
FBXO7	-0.376909235323615	6.90047215976827	1.04776791603718e-05	0.00127796869053123
CCDC162P	1.57773388823866	2.92570862830992	1.08536653935354e-05	0.00131608626862548
ZNF280B	-0.671717122551137	4.71618865263839	1.11009171946608e-05	0.00133824138390286
BRIX1	-0.429574949159172	5.83421658453427	1.12085414128397e-05	0.00134340523812272
FMNL2	0.753780903446469	4.0046123502578	1.1888171198187e-05	0.00140551967719307
CHN1	0.704983654595086	6.94617794788768	1.19081296060406e-05	0.00140551967719307
LINC01612	-0.973723589312228	2.55981808879078	1.19301404960685e-05	0.00140551967719307
MS4A1	4.33021494944578	-0.0961679896221183	1.2213520898581e-05	0.00143077602165015
MALAT1	0.573618748305001	15.2850207074037	1.26261586517399e-05	0.00147080561597655
PLAGL1	-0.563261202966504	7.52743619532183	1.28800992608141e-05	0.00148417986997186
ZPLD1	-1.28543821217486	3.08103780666923	1.28841271567367e-05	0.00148417986997186
NUDT19	-0.510864040678202	5.36941502514308	1.29669008597936e-05	0.00148546237197691
CLDN12	-0.559909606083462	6.25335766055199	1.32592451359717e-05	0.00151060685656249
ETFDH	-0.45763915034226	5.81525796183598	1.33929971800593e-05	0.00151750708485535
IGHG3	4.23254347569506	0.722758801412465	1.34991795846977e-05	0.00152122548200384
FES	1.58263876821186	0.983403857313883	1.3791707266968e-05	0.00154578946043558
C3orf70	-1.1302344990381	2.54790524637796	1.39454319784429e-05	0.00155461576383341
HLA-F	0.742047595250026	2.99479207030976	1.40626512572727e-05	0.00155929985999759
EIF4A2	-0.542614939155632	10.2341459576705	1.42252214700814e-05	0.0015625273824398
MKRN2	-0.478868113242859	4.89143748637763	1.42551336897438e-05	0.0015625273824398
PSMD1	-0.417050826726365	7.13848172138116	1.43178298849077e-05	0.0015625273824398
AC100803.4	2.14468263888173	1.1597273307609	1.44298848969883e-05	0.00156651132638247
PTPRU	-0.807151977922236	2.75634331146284	1.46629286472179e-05	0.00158351992447949
ARMT1	-0.639585614868492	5.35475034981142	1.5068564805735e-05	0.00161889477330008
CCL19	3.3078723933464	1.02280633134491	1.53877783513821e-05	0.00164466795936035
SLC16A11	1.34661959574742	0.578735662680062	1.56901167276393e-05	0.00166838241203898
MYO9B	0.757772682698735	2.41539545529443	1.65083536026107e-05	0.00173807954282905
SH3PXD2A	0.48145633223969	5.82780562957727	1.65132225675101e-05	0.00173807954282905
C21orf91	-0.495585486277353	4.23745198137746	1.66596369918762e-05	0.00174463420720482
MKI67	2.91792586004844	-0.770390807901504	1.6963423843129e-05	0.00176705055872817
POLR3C	-0.446621097644038	4.78577953079922	1.70506235433662e-05	0.00176705055872817
WDR3	-0.476977408988095	4.52177033867846	1.71293543431089e-05	0.00176705055872817
GDAP1	-0.383105405296452	6.90290550149304	1.72473887095197e-05	0.00177041883609847
FBXL2	-0.396730503940884	5.09934650446563	1.80466846602807e-05	0.00184333993315724
DIO3OS	2.16337123393194	-0.27725220681509	1.83600542426514e-05	0.00186615551334008
PRPS1	-0.459192706507823	5.60818382433707	1.86102654957839e-05	0.00188236026856136
CCT8	-0.519766373681717	7.55782514256675	2.03230670809805e-05	0.00202570641275074
AC125257.1	-0.457488629363766	5.04446103370953	2.04009609930843e-05	0.00202570641275074
SLC18A2	1.03470573246877	3.56278710162223	2.04128059459633e-05	0.00202570641275074
BASP1	1.36995823181953	0.895055721300238	2.0418260924278e-05	0.00202570641275074
NOTUM	1.89133826934612	0.162660323128493	2.10209997270425e-05	0.0020755734730487
TMEM150C	-0.673975473831414	5.71569273008607	2.12796572093057e-05	0.00209115493950215
LINC01141	2.51053870880068	-1.05849522266552	2.15703430945185e-05	0.0021016234441845
HLA-B	0.831137085662639	7.48578822147514	2.15888976904412e-05	0.0021016234441845
ARL4C	0.852174854298255	4.64978656885513	2.21551076233664e-05	0.00213771700774378
SH3GL2	-0.432669100837663	6.08550266457999	2.21658623903985e-05	0.00213771700774378
ECD	-0.458707323974527	5.80886915828231	2.24362445759537e-05	0.00215377560778889
PKNOX1	-0.473127712230555	4.66343539138699	2.33281523846741e-05	0.00222907483730976
MAPRE1	-0.530287404149186	7.05270021246228	2.35244967242094e-05	0.0022375249521857
CD74	1.21043083166883	7.34181444673409	2.46292975175045e-05	0.00233191088596099
MIR34AHG	0.880269171857911	2.37661161316021	2.49760775103241e-05	0.00235399530534805
AC013275.1	-0.751215993887473	5.11447719663755	2.54687845810991e-05	0.00238957125922665
S100A4	1.46682489663866	3.27201405431075	2.56339638231074e-05	0.00239423531473934
MYH11	1.412982123068	1.58164999226459	2.58701419522364e-05	0.00240153781727074
SLC16A9	-0.675571566682745	5.79625357839567	2.60308228360919e-05	0.00240153781727074
TPSAB1	1.54484711151069	1.29506579067875	2.61674393773442e-05	0.00240153781727074
ADAM19	1.49569682683637	1.22425866635674	2.61754302726399e-05	0.00240153781727074
MT1H	-2.44808567461709	4.3939778706218	2.65790027313396e-05	0.00242782212173712
NEAT1	1.15900269903216	7.86996121884414	2.67549811405805e-05	0.00242891253251378
SYTL4	1.37602190183953	1.29428796897684	2.68691704618722e-05	0.00242891253251378
ITGAX	1.74001963447808	1.36014400691422	2.69423623090509e-05	0.00242891253251378
GOLPH3L	-0.489868109941585	5.64809249825017	2.71824705640324e-05	0.00243995033396196
BOC	0.776059065837276	3.06057954600392	2.7994365627085e-05	0.00249267638376956
TERF2	-0.422838595911111	4.6152649067168	2.80227414208912e-05	0.00249267638376956
NKX3-1	-1.0488069821164	2.12074843932618	2.82254862388213e-05	0.00249267638376956
DKC1	-0.336391568049776	5.79892193991291	2.82956922137712e-05	0.00249267638376956
SRGAP1	0.56077475066308	4.21147185677612	2.84593388345169e-05	0.00249267638376956
HLA-C	0.599648001573281	7.04615983073105	2.84911648398064e-05	0.00249267638376956
PPID	-0.468819971159717	5.29387933350782	2.86454249606646e-05	0.0024956423805016
POLQ	1.23803514513484	0.175824417046136	2.88837292551896e-05	0.00250587500462911
PTPRC	1.47618227339261	2.95395942065108	2.91729174859567e-05	0.0025204185169638
SVOP	-0.521213550151766	5.59797776275792	2.92957327670008e-05	0.00252052704947619
DBH-AS1	1.57971640663865	0.776354446998386	2.99207551568857e-05	0.00256366470321498
NOP58	-0.354514388788648	7.0620826066972	3.01216816333908e-05	0.00256895965073016
VMA21	-0.401045934512396	6.05755304629996	3.02303426466438e-05	0.00256895965073016
CERCAM	0.644772412572455	3.73074915772563	3.22635050902671e-05	0.00273054603284363
KCNN3	0.813121907981098	3.75731230733503	3.24070465662335e-05	0.00273154516484086
DANCR	-0.434180713136308	6.17600921947446	3.34242472365154e-05	0.00279731193514327
IAPP	-1.19739177246479	13.2898687893743	3.35521172403712e-05	0.00279731193514327
HLA-DQB2	1.8635196751761	0.397135900549826	3.35920266144526e-05	0.00279731193514327
MRO	-1.04002592338263	2.80470334367694	3.41499345372592e-05	0.00283239557052028
IGHG2	4.25036774197224	2.44657238183743	3.4664986529668e-05	0.00285930189240324
ARL6IP1	-0.494570561246842	7.55109301195405	3.50112490377783e-05	0.00285930189240324
MLIP	0.827577270460897	4.70112214039437	3.5014929087152e-05	0.00285930189240324
NTN1	-1.0585072202547	2.22496130234958	3.50259310668156e-05	0.00285930189240324
ZFAND6	-0.389788926528159	6.7039305582136	3.56952078841609e-05	0.00290251033520814
AC099548.2	-1.32941286051739	-0.290921169314572	3.62746274082337e-05	0.00293810312230361
SULF2	0.985154562557907	4.49736622853441	3.6451493195078e-05	0.00294094051128382
TFRC	-0.619397112560872	5.35778573157024	3.69505540434399e-05	0.00295138288388311
GLP1R	-0.785406359124472	3.21856168413675	3.70144553320911e-05	0.00295138288388311
SMIM18	-0.720598831333394	3.62137061370767	3.721678818627e-05	0.00295138288388311
NPAS2	0.487399805224159	3.89045271556406	3.72489334775888e-05	0.00295138288388311
GRAMD2B	-0.454023500299954	5.83131174378596	3.72926122776646e-05	0.00295138288388311
C2	1.57302967894852	0.0605338535567397	3.75072827914262e-05	0.00295708558433544
C1QB	1.50837806521568	3.35586865913733	3.92942598425271e-05	0.00308623665846515
TMEM59L	1.13306820268446	3.48917280114588	3.94986746956042e-05	0.00309058498042775
AC092427.1	0.864208036329628	3.88162777741396	3.99100784101352e-05	0.00311103562343666
VWA1	0.612220012682944	3.88773959574098	4.11668261106198e-05	0.00316674763547896
SERINC1	-0.438295711277487	8.94163848836691	4.12105815355138e-05	0.00316674763547896
C3	1.90668643683061	5.42805153015245	4.12304262577847e-05	0.00316674763547896
FYCO1	0.393925901063733	5.31778207999195	4.12356817737796e-05	0.00316674763547896
SBDS	-0.487235942328283	6.87662972632118	4.29742348965552e-05	0.00328808398738034
PCCB	-0.412904192857761	5.3512969770382	4.33157675466275e-05	0.00330203102970339
ENO2	-0.446839387576343	7.02248205267491	4.37626408786739e-05	0.00332262211159473
SLC44A3-AS1	0.852571158448027	2.30589763230276	4.39063640500099e-05	0.00332262211159473
DPYSL3	1.10172645631854	4.95893737587978	4.40757004565351e-05	0.00332330781442275
PHLDA3	0.901964220970357	2.10952467346772	4.45323238876976e-05	0.00334557150656308
RMND1	-0.422614017409914	4.63025035961403	4.49165105338606e-05	0.00335461415411388
TMEM135	-0.493080327307194	4.82266136603581	4.49762592159951e-05	0.00335461415411388
PLXND1	0.661022306606835	3.45191955748074	4.57029524964113e-05	0.00339180996122571
IGLV3-10	6.45236896939279	-0.783731252832226	4.58021118467904e-05	0.00339180996122571
SLC15A3	1.604842211311	0.39366164931726	4.61934280173031e-05	0.00340861469729103
NCOA4	-0.5236434783201	7.51120819678799	4.74336683971406e-05	0.00348772026317273
HDC	1.8092433268382	1.79511200511104	4.87259149196735e-05	0.00353704812949808
GGT5	1.39575512663561	1.71948245041245	4.88148656005382e-05	0.00353704812949808
ALDH9A1	-0.380599249456036	7.0178243237087	4.89780794672105e-05	0.00353704812949808
PPP2R3B	1.34352451441178	0.179832748110459	4.9023984510875e-05	0.00353704812949808
SACS	0.614494513466461	4.25023824693649	4.91732131402026e-05	0.00353704812949808
NFATC4	0.909684617791328	2.53903895691817	4.92142708865144e-05	0.00353704812949808
TOGARAM2	0.845897610248481	3.53163501984126	4.93705841482553e-05	0.00353704812949808
EFEMP2	0.820187427385656	2.24564175967348	4.94719424288258e-05	0.00353704812949808
CCL21	3.24628498153364	2.10918636033818	4.96397880725315e-05	0.00353704812949808
ATP6V1A	-0.517638856819263	6.8325114106702	5.00397923843127e-05	0.00355333936674221
RYR2	0.777358125832918	4.1643319338174	5.02258994807399e-05	0.00355438234038615
RBBP5	-0.424772191240926	5.44517109904671	5.10356741897124e-05	0.00359940375620301
LY6E	1.11860551880098	3.47403631962525	5.34272794583031e-05	0.00374642483111679
COMMD10	-0.538263821147896	6.35126592835154	5.34816373286988e-05	0.00374642483111679
IGF1R	-0.419602702186229	7.25227694360993	5.41332137481924e-05	0.00377930029316084
LIN7C	-0.56074268114337	7.18169824547044	5.44040361611992e-05	0.003785462046317
NPY	1.60550306402955	5.79923990667176	5.52377468194846e-05	0.00383061765987296
PDP2	-0.59021838243877	3.27560737663531	5.64203403274673e-05	0.00389958585563345
HSPB7	2.66886157039657	-1.46201315799717	5.74032218272584e-05	0.0039367565415911
DNAJA1	-0.518591582241804	8.17935156632687	5.74187365451546e-05	0.0039367565415911
CDC42	-0.430516709885154	8.18424636911147	5.76823868548599e-05	0.0039367565415911
ST13	-0.410738329613203	8.01566967538801	5.79829066540106e-05	0.0039367565415911
GOLT1B	-0.485599825258654	6.48227007998149	5.80349827149671e-05	0.0039367565415911
RAMP3	1.28742365947431	3.32637058878808	5.80972993357548e-05	0.0039367565415911
KCNE4	1.05192089163321	2.13940129634697	5.84454203717529e-05	0.00394744557461986
MTMR2	-0.428162942483348	4.96989923223098	5.86732844233557e-05	0.00394996932635805
CHMP1B	-0.402667142156478	5.65550164449607	5.90534174488874e-05	0.00396269453334201
CACYBP	-0.408354880146664	6.03264839223573	5.98065542446138e-05	0.00398804860638979
EIF4B	-0.412646564971043	7.94261494752922	5.98159207420894e-05	0.00398804860638979
SERPINH1	0.974841350171877	3.01274430546065	6.19951495324084e-05	0.00410208637711769
HTRA1	0.913688339204982	4.41756972525968	6.21131023682367e-05	0.00410208637711769
MPC1	-0.421611804758604	5.38030580949765	6.21198515753535e-05	0.00410208637711769
GRAMD4	0.734558397636156	1.78614819120407	6.23839624848001e-05	0.00410644908610263
NUP155	-0.406140343777608	4.93082856863108	6.27392709881965e-05	0.0041167683036084
PLCXD3	-0.561207560037916	7.42196179718932	6.30073366873994e-05	0.00412131585556223
TGFBR3	-0.643847914813536	6.75586569817956	6.35728313477445e-05	0.00414522848426252
FYB2	0.558252677408369	6.4407601615456	6.47786916259224e-05	0.00421061495568495
RFWD3	-0.456690831410073	3.75756432592758	6.51736398889868e-05	0.00422304819718169
MED21	-0.479072689705322	5.80453758558488	6.64296255394991e-05	0.00428071846709141
RUNX3	1.70815766594861	0.437219123240155	6.6599000004596e-05	0.00428071846709141
CCT3	-0.427398375822545	7.94281600560806	6.66830028874139e-05	0.00428071846709141
ATP6V1B2	-0.365030752325935	7.28394053776616	6.69142008763429e-05	0.0042823023307746
UGDH	-0.378080280150323	5.61778508087883	6.79010835339068e-05	0.00433208912946325
AC103740.1	2.8347953143452	0.0184729513262281	6.87393587035225e-05	0.00436310086228231
BDH1	-0.654347364453957	2.97943255239477	6.88080049175942e-05	0.00436310086228231
AC010601.1	1.7092799452193	0.743536379387077	6.94381244426883e-05	0.00438963265341202
MCCC1	-0.425357750070033	5.08394334589149	7.02543216931815e-05	0.00442773057844413
AC090340.1	2.25497675497334	-0.652197062002396	7.12781937311978e-05	0.00447864650611026
FNDC9	1.67618513066616	0.778894757003578	7.15566674002279e-05	0.0044825604185611
PDE7B	0.793533027728052	2.64390447924291	7.1835969771785e-05	0.00448650250969266
ANKH	-0.315459029031565	7.42402849960741	7.27301089732887e-05	0.00451895404565538
CD53	1.71871286388249	2.65084710163829	7.27914468892644e-05	0.00451895404565538
AL035071.1	-0.46081985576345	6.82663576442207	7.30708576558395e-05	0.00452275890595174
MPHOSPH10	-0.328075868578601	6.07712515791335	7.39263929989353e-05	0.00456209452033608
ACRBP	-1.03519833735041	1.8388755699045	7.45706781951694e-05	0.00458268876648019
DACH2	-0.501711840427459	5.15615649615665	7.47021366322789e-05	0.00458268876648019
HIP1	0.654302498273241	3.81560784719764	7.51752071531957e-05	0.00459810595965048
NGFR	1.60090405353719	0.873149367195549	7.61772055284781e-05	0.00464568928421468
MARCKSL1	1.00863748769317	2.74183857492502	7.71239952493928e-05	0.00468963648532598
DLGAP1-AS1	1.16718778021165	1.64929635567566	7.76518666799689e-05	0.00470792823277531
SPG21	0.483074340006339	5.73123469626626	7.80103364207242e-05	0.00471587266963183
TMEM176A	0.702927953277146	6.08202396281112	7.85590242999782e-05	0.00471659956888327
KANK2	0.917422979883236	3.0798614635305	7.86153179140612e-05	0.00471659956888327
CCDC153	0.874401084066594	2.10163713670295	7.88032414551095e-05	0.00471659956888327
MSR1	1.51351490331822	2.80553843045229	7.93819000478204e-05	0.00471659956888327
SLC25A24	-0.511566987150387	4.69671075838117	7.96520544891759e-05	0.00471659956888327
LYSMD3	-0.49380437434628	5.08910159845269	7.97793863634336e-05	0.00471659956888327
PLUT	-0.856284927436091	4.56841488685409	7.98032563881889e-05	0.00471659956888327
GRSF1	-0.382423752858615	7.48644815179559	7.98421243635412e-05	0.00471659956888327
CD37	1.43156943250449	0.885104779450962	8.01539408909767e-05	0.00472156808060909
PTAFR	1.40522599521813	1.56856073824806	8.1153165674796e-05	0.00476688637469375
DLAT	-0.420964469138255	4.97002296389192	8.33994922293722e-05	0.0048849956818532
AC090877.1	1.34668812045081	0.49224497184349	8.46973213033969e-05	0.00491424761049905
MORF4L1	-0.35649066392864	8.00104366620246	8.47196541392216e-05	0.00491424761049905
AC087286.2	1.23936976960719	-0.260537850747137	8.48401296916596e-05	0.00491424761049905
ACVR1B	-0.545958192872819	4.77245605017163	8.48709710021593e-05	0.00491424761049905
CMTM3	1.08249993034275	1.94843827445141	8.52277139951146e-05	0.00491424761049905
IGHG1	3.8489760164515	3.19986235418938	8.54210451874631e-05	0.00491424761049905
RIN3	1.45165911579435	-0.398796787897703	8.56598935483536e-05	0.00491424761049905
PTTG1IP	0.35874385742896	6.0790829898329	8.59614494147359e-05	0.00491424761049905
CHIT1	4.58754261307794	0.101705608158828	8.60319210326094e-05	0.00491424761049905
ZMAT4	-1.16635004495019	1.72255933934881	8.69208529410636e-05	0.00494125078724137
MTMR6	-0.467609882923773	5.80891183900767	8.69985425838039e-05	0.00494125078724137
LINC01767	1.62241159077113	0.878633866877543	8.73050603175803e-05	0.00494125078724137
ENPP3	1.79540172286384	-0.0296913784572872	8.74578750382244e-05	0.00494125078724137
EXOC8	-0.538595307197004	4.41482545377004	8.81281378099654e-05	0.00496558950404791
COL4A5	1.66881312438136	1.23258047708318	8.88505111738487e-05	0.00499272452354947
RTCB	-0.440148858420942	7.08064667859825	8.96834814823018e-05	0.00502591077982575
PBXIP1	0.935840671915191	5.59972742487479	9.01062144080492e-05	0.00503599017722615
INHBA	0.972783712409516	4.10603008909398	9.08891748131342e-05	0.00505513200090028
REEP1	0.590378021556345	4.03877996199375	9.10066468160132e-05	0.00505513200090028
TUBA4A	-0.480257556063659	6.72225284418013	9.11800997509865e-05	0.00505513200090028
C1QC	1.29902205044998	3.6050815673764	9.2421237093786e-05	0.00511027826970574
API5	-0.445788701707769	6.74182098646424	9.28647742868125e-05	0.00511590363130017
WNT3	1.01650736803083	2.64977000802314	9.31225275337823e-05	0.00511590363130017
TDP2	-0.37618238772612	6.60885069254064	9.33733137183709e-05	0.00511590363130017
SCARA3	1.5850246766932	1.23342380537496	9.35098855202684e-05	0.00511590363130017
CCDC80	1.62396563725663	4.93435613086279	9.4157600738279e-05	0.00513243361216769
TMSB10	0.565263563635761	7.15100555840105	9.43070752947137e-05	0.00513243361216769
NIFK	-0.416766815398898	5.12321865972943	9.61894698573764e-05	0.00522117449605419
SLC7A7	1.15455561384491	2.02519680418136	9.65580998542947e-05	0.00522134729289817
FCGR2C	1.52091996358756	-0.954391767159796	9.68533433774658e-05	0.00522134729289817
GFM2	-0.485404440719544	4.9465460579478	9.69480929715841e-05	0.00522134729289817
SULT1B1	3.48093959092217	-1.26952247793775	9.74789975816395e-05	0.00523633941672356
KLHL15	-0.4855751149414	3.7574987427644	9.84400631555597e-05	0.00526393493988608
LAMB2	0.97323743892335	3.34410500452268	9.85004464275766e-05	0.00526393493988608
SPN	1.71020012446725	-0.979820625922496	9.94638035489355e-05	0.00529119848841185
COL27A1	0.820837781954041	6.10519329476101	9.95209747036711e-05	0.00529119848841185
TRBC2	2.02194864260809	0.640522877506412	0.000100699208352492	0.00534014855547038
HSPA7	2.09145098388114	-1.17551724332156	0.000100959687527518	0.0053403038798038
NIP7	-0.466731076227303	4.31188500916592	0.000101632439686508	0.005345154040497
RIOK1	-0.365917775996686	5.3745030452589	0.000101923918311678	0.005345154040497
MACROD2	-0.49592567600871	3.2787752140155	0.000101948115085126	0.005345154040497
AL008638.6	3.09736294103281	-1.23437282114372	0.000102113603912573	0.005345154040497
C1D	-0.615981195103056	4.90075163858536	0.000102340301619354	0.005345154040497
IRGQ	-0.352270777721224	5.01739037036325	0.000103008270634814	0.00536652384827353
PTGDS	1.56207900038288	2.23924972992759	0.000105006248513021	0.00545690366645989
C15orf39	-0.580158644139287	3.46541919405626	0.00010561399076012	0.00546191338300413
RHOC	0.748699006218792	4.00182979301031	0.000105629479941387	0.00546191338300413
AC007406.3	1.07695659802518	2.12299810064108	0.000106532945608868	0.00549492693333305
IGLV2-11	3.8393517923154	0.290064086989042	0.000107052774749242	0.00550803792661424
HSPB1	0.604238332922392	4.81281089907522	0.000109967626215645	0.00564400675638959
SEMA5A	-0.4743858367891	6.86790744340413	0.000110596104144274	0.0056539823640506
NECTIN3	-0.650043993307939	5.33004753079869	0.000110707346988403	0.0056539823640506
MED27	-0.474057135204941	5.161158264582	0.000111010844900426	0.00565555250371089
PEX19	-0.413434870473015	6.32345860792791	0.000111726202543005	0.00567804610227746
MICAL1	0.7503208093841	4.34581976170746	0.000112577561007081	0.00569902016417218
PPM1E	-0.775502301943971	5.14571581281206	0.000112688607056214	0.00569902016417218
ATCAY	1.19211576195789	2.6732090818342	0.000113717033112493	0.00573703815471423
HSPA8	-0.50853639032951	9.76461322544774	0.000115939203730459	0.00579555376693535
MMGT1	-0.454118481038714	5.63200088522943	0.000116006844746484	0.00579555376693535
CD3E	1.74611663482515	-0.169228656625282	0.000116241240588697	0.00579555376693535
PDE4DIP	-0.352832893665859	6.64107910904047	0.000116314482770905	0.00579555376693535
IGKV3-20	3.09129591981843	0.346123329055276	0.000116476802481221	0.00579555376693535
TAFA4	-1.56962858853806	0.591022890119016	0.000116553938790067	0.00579555376693535
HSPA9	-0.311334681985798	7.5403375329452	0.00011768518099207	0.00583717326381944
MXRA8	1.40505190993396	2.04403239678761	0.000117953971427072	0.00583717326381944
RTN4	-0.384041495253906	9.09714985279746	0.000119037591071384	0.00587677250205988
TSPO	0.901930679412973	2.02030007142432	0.000122287144233572	0.00602285970471047
AC093642.2	0.841049536606078	2.99466670335299	0.000123899423924716	0.00607943170082812
STX12	-0.666506431760048	7.26808486386331	0.000124022165876551	0.00607943170082812
TGM2	1.51486908360639	3.8316516725376	0.000124652095162607	0.00609589904055815
SUCLA2	-0.466919199227067	6.51598027277364	0.000125751052513706	0.00613517193852164
RAMP2	0.818561811007386	2.4086926144156	0.000126087191338329	0.00613713124976586
DSP	-0.35600941326296	9.22002536848883	0.000126717672184475	0.0061420484597201
FCER1G	1.29871137287263	3.39553227491788	0.00012678064821607	0.0061420484597201
TRIM59	-0.544940018133783	4.41376335386667	0.000127238693727959	0.00614987019685137
SIGLEC1	2.75688485003431	-0.308592462467615	0.000127753182373438	0.00616037729421683
SDF4	0.505204277248475	3.53243657613434	0.000128717102864546	0.00618998941591099
TWF1	-0.486394088007183	5.27952476400841	0.000128964332176202	0.00618998941591099
NTPCR	-0.419649455522213	6.44187020476256	0.000129489983243394	0.00620086559480779
STAT5A	0.616159743818397	2.80867104337354	0.000129914390322224	0.00620685456988784
UBE2D4	-0.423704159057489	5.55098719493101	0.000130969532324422	0.00624288104079743
PAICS	-0.362321680193394	6.0058088389907	0.000132185443111765	0.00628638798835423
ANP32E	-0.544510802481421	7.48342010343232	0.000132926828554121	0.00630655048955479
MAD2L1BP	-0.432380377123514	5.40744106106597	0.000133217705060284	0.00630655048955479
IL7R	2.26304265770837	1.40831883493165	0.000134594267542255	0.00635720304667119
FAS	1.08087156002325	2.82024518065995	0.000136658663925194	0.00644003953747477
HDAC7	0.813727719080216	3.16709887635982	0.000141815167627878	0.0066678854892609
KBTBD7	-0.334928648533618	5.10936248597885	0.00014425496503019	0.00676725497715155
IGLV3-1	4.30065762544414	-0.265405499934288	0.000146801597992436	0.00686494156652424
RCN3	1.30760460575894	0.562084338245627	0.000147092708538308	0.00686494156652424
LRPPRC	-0.305016874111011	6.54753457431665	0.000147511630280366	0.00686494156652424
VCAN	1.44418900407044	4.32283041566393	0.000147661631958997	0.00686494156652424
STAT6	0.493726086985567	4.58400763676687	0.000148310336130585	0.00687967521178452
SLC37A4	-0.49497884045237	7.35591075225367	0.000150777644460177	0.0069633641403967
PCDH9	1.03839812523067	5.3600910534696	0.000150786134508711	0.0069633641403967
F8	-0.669566635772647	3.66001597616913	0.000151356986859451	0.00697419360562383
TBPL1	-0.427030073455184	5.45156170362455	0.000151935492657009	0.0069853269184991
MED28	-0.320682196676989	6.45042042035226	0.000152807028568316	0.00700985340124786
MLPH	1.29112283719518	2.81430732759084	0.000153523275703797	0.00702716362410207
PEBP1	-0.399668967113234	9.32357811651386	0.000154443255760883	0.00705370244097337
TCAF1	-0.372678711009796	4.84823715105782	0.000155819501133298	0.00709854437566332
PREPL	-0.359102843503271	7.62538801517537	0.000156109777444055	0.00709854437566332
TYMP	1.49413777640458	-0.0730107740218308	0.000156485968589799	0.00710007999717609
HLA-DQA2	1.78482733430628	0.425526584241734	0.000157024330907818	0.00710895087636158
ABHD10	-0.452740148907498	6.35093285962557	0.000157383661420935	0.00710969546745772
ANGEL1	-0.338036677605166	6.04039637511193	0.000158228524555845	0.00713232273188141
TPM2	0.913770343001312	3.21229407398291	0.000159270812193141	0.00716373165037911
COL5A1	1.3386687903898	2.66115389386612	0.000161406070786355	0.00724405817695901
BLZF1	-0.421892529518151	5.36358260819484	0.000163862389966043	0.00733841610355485
HLA-DPB1	1.11968645804917	4.77237052786223	0.000166585530707691	0.00744429090349993
SP110	0.52863255800776	4.15416836969077	0.000167550631453094	0.00747131686705355
CTSD	0.545625658766921	5.34888414119544	0.000168566965530196	0.00749892044422051
GJD2	-0.814250799280975	6.56047971145186	0.000169110598055811	0.00749892044422051
COX7A2L	-0.384067166704246	7.96054912660471	0.000169254630715949	0.00749892044422051
DPP7	0.680698564191958	4.88669181240963	0.000170978171928086	0.00755913090603168
HCCS	-0.443302831221894	3.85235324131826	0.000172363667713863	0.00760050317649846
PSMD5	-0.345528646521278	5.54624642187598	0.000172647069984605	0.00760050317649846
CRHBP	1.2956539610373	1.8467391837769	0.000176791669744286	0.00772596847413619
LRRTM2	0.702293510272482	2.89210357000427	0.00017714551718624	0.00772596847413619
IGLV1-51	2.65102085832212	1.07806059643498	0.000177548235609769	0.00772596847413619
NKX6-1	-0.589412739085328	5.41953206956687	0.000177643175479927	0.00772596847413619
KIF19	1.06531870140653	2.10449231412499	0.000177695308198827	0.00772596847413619
AL606970.1	-0.766153319050575	3.65039169648728	0.000177732672397539	0.00772596847413619
APOD	1.43146799989178	5.61272439636418	0.000178175951842826	0.00772903422899788
VIM	1.05205217169224	6.19454529739734	0.000179575002108063	0.00776389197580523
PCGF5	-0.407701939998582	6.10555691648421	0.000179728389119195	0.00776389197580523
NEMP2	0.71667871044364	2.09701623058215	0.000180425208052478	0.00776594755872867
HLA-E	0.483929027853849	6.64370848160822	0.000180815513567545	0.00776594755872867
AC022415.2	-0.531065256584464	2.46192178153005	0.000180899574191751	0.00776594755872867
MAGI1	0.385239269841748	5.76615786235725	0.000182245823066195	0.00780757673817676
SMIM15	-0.363120924640773	5.50330957957351	0.000183114950571016	0.00782308216453803
ILF2	-0.374372511500189	7.61396416903338	0.000183362330936363	0.00782308216453803
VAV2	0.729154056815148	3.37592538200798	0.000183914129864875	0.00783051228490386
NAV3	0.591659641940201	4.24403389474731	0.000191915279348873	0.0081544330272518
PDRG1	-0.396594165655472	4.37188825613695	0.000193272120756057	0.00819529125537185
ATP2B4	0.433417254910264	6.21439180645049	0.000195235339487096	0.00826164237605091
MAPK1IP1L	-0.410798046005324	7.40999046593337	0.000196144038994023	0.0082831907302262
CDKN1C	0.743243996497306	6.98944842009879	0.000198711598316542	0.00837456299002744
SH3BP2	0.732591493728371	2.51911174384103	0.000199257779365297	0.00838054777918747
PPA1	-0.390045782292838	7.20172722943253	0.000200853672775732	0.00843056863361297
AC107072.2	1.18227204997979	-0.0845353260426336	0.000201523459293803	0.00844159379486264
MRFAP1L1	-0.322949013238558	6.78369324255757	0.000202723132990183	0.00847472613417628
POLR2C	-0.401866218793725	5.80713082105333	0.000203904705884739	0.00850696997287738
ACTR3B	-0.543806557923131	3.40369857095874	0.000205963312431381	0.00857490217839295
FBLN1	1.35589554577899	5.24344311212573	0.000206360076538128	0.00857490217839295
RCBTB1	-0.402322955261771	5.67986697182947	0.000207863228621942	0.00862008809095195
S100P	3.15216418748365	-0.225092155875471	0.000211280324662184	0.00871292583994465
AHSA1	-0.405185951642997	5.95224495298832	0.000211456682215071	0.00871292583994465
NGDN	-0.381793808317166	6.19544050623218	0.000211549263019504	0.00871292583994465
MTATP6P1	-0.463795265948274	9.73109212066258	0.000211782716341071	0.00871292583994465
FAM111A	0.66170530928379	3.93098117402676	0.000212597880861934	0.00872914269242021
STON2	-0.435947814830112	4.32244236260438	0.000213896824945952	0.00876511989180693
PLXDC1	1.23955025225013	2.17259094385169	0.00021506540568598	0.00879562364279843
THBS3	0.667228791162779	3.65182726013912	0.000218212354376666	0.00890675820472475
SCOC	-0.452033932732708	7.76907520911826	0.000218773943653731	0.00891213697772124
PLA1A	-0.895623968894011	3.37237020210913	0.000219682731261952	0.00892583399899388
ANKRD18A	0.722713816423451	3.82971627393361	0.000220292548540792	0.00892583399899388
MTCH2	-0.402451870147971	6.64408265503462	0.000220401591872914	0.00892583399899388
DTX1	1.65288243914478	0.868014636824324	0.000222151985212587	0.00895643063586035
SLC6A9	-0.841517768476386	1.83334828876552	0.000222571284987936	0.00895643063586035
QRICH2	1.10715108962366	1.54284661028902	0.000222691720599381	0.00895643063586035
C4orf48	0.945282050781695	1.4021383506593	0.000222884890672965	0.00895643063586035
S100Z	0.891030641690257	2.79950455270157	0.000223994112043815	0.00898359364260833
ANKRD18EP	-0.66234361962775	1.73275402120647	0.0002277561536551	0.00911629759816594
DNAJC3	-0.483190207490828	8.60191207290015	0.000228505300685379	0.00911629759816594
SLC45A2	-0.901277955193895	0.502713494790191	0.000228621883339585	0.00911629759816594
HLA-DRB1	1.16124777373743	5.08372638507163	0.000229364778555587	0.0091283659949138
NACAD	0.853396849557002	1.4738081549177	0.000231177464772622	0.00918288262846802
NR2F2-AS1	1.43249543136018	1.35352097838378	0.000232187513007874	0.00920536918206171
NONO	-0.349685370158818	8.33603224673577	0.000232737913876692	0.00920958138212444
TLR7	2.32149244611801	-0.261248558268997	0.000233346981072038	0.00921609457624517
DHRS7	-0.428444172934574	7.09354422295011	0.000234118179364821	0.0092289742378889
CAPG	1.3700676782274	2.58206216150095	0.000235049859443336	0.00924811923255707
AMACR	-0.611147205733311	1.51305203237019	0.000237769722196768	0.00933741513210223
OGFOD1	-0.353319726636431	4.94837935234125	0.000239203463130249	0.00936305223017582
SPRYD7	-0.367519292351429	4.97756618550301	0.00023932566587862	0.00936305223017582
C1orf162	0.875483928354915	3.05788125296793	0.000242620194373175	0.00945648442955943
COL14A1	1.2208573310045	4.35439201248326	0.000242625981023661	0.00945648442955943
TRMO	-0.429180809324157	4.51900705226627	0.000243190305977997	0.00946069604963183
ROM1	0.867921960933814	1.06453852279354	0.000243845644122493	0.00946842590052415
CDC23	-0.377585671805248	5.42617389043407	0.000245469408842332	0.00949769991479854
SOAT1	-0.339389611790484	6.16329340120095	0.000245515657310442	0.00949769991479854
HLA-DMB	1.35545374423674	2.62160790743041	0.000246450344337844	0.009516104077924
SOD3	1.17451560629121	1.83017756461719	0.000248295803144542	0.00956954178104477
SLC16A4	0.969872834741804	1.6752421043174	0.000249437288513934	0.00959569977242378
FAM120AOS	-0.296748758657797	5.1805613803183	0.000250932489866363	0.0096353429210723
COQ10B	-0.385401776855117	5.79920393962757	0.000253630313917145	0.00971143259922041
RPL35P5	-1.11930473342261	0.393143527249761	0.000253850806307088	0.00971143259922041
PRR26	0.64210783402322	3.96416629788631	0.000255276024741768	0.00973031483485277
TSN	-0.432794096595308	6.76651407413693	0.000255282916332766	0.00973031483485277
PAPOLG	-0.376325787751569	4.72362645516615	0.000256969680351221	0.00977093880178569
ODC1	-0.449015141088445	4.88204250587901	0.000257291178479623	0.00977093880178569
FAM126B	-0.338282614115348	5.55023021811296	0.000257788892786696	0.00977194276404415
HAND2	1.18338999552466	1.42909045975482	0.000260315318490994	0.00984970461480065
KCNB1	0.603484747237063	4.37387143672114	0.000261876438383667	0.00988279414765805
WWC3	0.407859553418888	4.37174973430228	0.000262143080839736	0.00988279414765805
ATP6V1D	-0.469313022743223	7.60461597281312	0.000267300741950745	0.010042090611631
CCT5	-0.473648281361919	6.71196896628626	0.00026771684736744	0.010042090611631
COG6	-0.340109625391279	5.9486193239074	0.000267821370061825	0.010042090611631
POLR3A	-0.325228334553719	5.47357370248057	0.000269148847762064	0.0100736486612751
ZNF582-AS1	-0.519255922676143	3.37859636789395	0.000269751136675694	0.0100779996738207
DYRK4	-0.347961267664505	5.12385395139612	0.000271952514962439	0.0101419701398312
MORF4L2	-0.354837371386906	8.48988128188109	0.000277966020414387	0.0103476219628228
KCNH8	0.86022188468839	2.71046632352493	0.000280324237477229	0.0104167080001619
KCNG3	-0.741326973781116	3.23221637853685	0.000282008263051002	0.0104605390596825
ELK3	0.904900933128318	3.27954175694292	0.000282728061083789	0.0104685113331649
TTI2	-0.464454985840296	3.89425480180307	0.00028407060632202	0.0104994724101374
TPCN1	0.6622782435272	4.56032193483801	0.000285032339156817	0.0105162732249406
ABCA10	0.487925334539012	4.18568213662677	0.000285625431416518	0.0105194375140701
JKAMP	-0.462447336893791	7.25158021793754	0.000286383842545467	0.0105286683957097
PGRMC2	-0.326499678726067	6.81029355111203	0.000288499337694605	0.0105700730308338
CHRDL2	1.79718160049947	0.330880746040536	0.000288632559498168	0.0105700730308338
VSTM2L	1.13740808496971	2.37355651608022	0.000289056117397388	0.0105700730308338
HIC1	1.26228431711336	0.287817873950086	0.000289549143067933	0.0105700730308338
RXRA	0.51189101408301	4.23579166616567	0.000291630406243579	0.010617040085487
PRKCA	-0.491414609694221	5.34792608110101	0.000292089492866097	0.010617040085487
TRIB1	-0.56440009727753	4.60830340491322	0.000292371829699208	0.010617040085487
AC068722.2	1.8997222139734	-0.573204077525033	0.000294630644282707	0.0106677195627803
COL16A1	1.15188121351295	1.69464681940799	0.000294796397852574	0.0106677195627803
HSPA13	-0.541709467492338	6.77362160845365	0.000295846979179675	0.010687085563224
TSKU	0.97214769048233	0.934431105666665	0.000298143490049232	0.010751313506384
TRMT10C	-0.373525302281723	5.14532235347851	0.000299236760646078	0.0107534112266105
SLITRK2	2.52571127899515	0.169271928426002	0.00029930948234198	0.0107534112266105
REXO2	0.308476770074708	5.81056947624217	0.000300614828283277	0.0107534112266105
GSKIP	-0.498344331600749	5.24377961972158	0.000300738587070944	0.0107534112266105
PSMC2	-0.432355507293162	6.94260852685171	0.000301580918727373	0.0107534112266105
SCAI	-0.433883834170647	3.95074392147417	0.000302686849828126	0.0107534112266105
FAM20A	0.743111475028213	3.82091214437399	0.00030277762921593	0.0107534112266105
AP002851.1	0.728512470066054	1.93707272404884	0.000302969371394929	0.0107534112266105
NECAP1	-0.350428587799142	6.58229424243495	0.000303085046905135	0.0107534112266105
NNMT	1.20039271928783	5.04616764190626	0.000303387777553276	0.0107534112266105
CISD2	-0.414173239943102	5.55519224216534	0.000304367867149977	0.0107633245990524
DSTYK	-0.294457430693497	5.99920205561929	0.000304705644545152	0.0107633245990524
STX4	0.536229423286384	3.48462316304199	0.000305384301563156	0.0107689515185579
NPIPP1	0.557461464188614	2.91914700006299	0.000307955925637428	0.0108411988422616
MDH1	-0.404046858549697	8.1831310169348	0.000309444385784358	0.0108751344732859
CUL2	-0.346537419949611	5.23480326910988	0.000311585163580276	0.0109318415682522
SCD5	-0.526283898990455	7.49897770449167	0.000314132472730112	0.0110025959832075
RPL7L1	-0.310191461374026	6.7220750752423	0.000319692612950371	0.0111676466623446
VSTM4	1.0901615075308	1.77141327852411	0.000321041824528889	0.0111676466623446
CPXM1	2.46788492672833	-0.273724445650124	0.000321211277488256	0.0111676466623446
VTA1	-0.462620585659303	5.75369465887978	0.000321367877384115	0.0111676466623446
CCT6A	-0.277602217867407	7.06158192369073	0.000322177889703308	0.0111676466623446
SNHG30	-0.372472949868921	4.86877044342529	0.000322326873352194	0.0111676466623446
PIK3C3	-0.29861928906609	5.50254063410984	0.000322614919254614	0.0111676466623446
EML6	0.421779354715945	5.34060817817524	0.00032319061631295	0.0111689290487484
FASTKD5	-0.506805903662748	3.9555191908814	0.000324647660696171	0.0112006143835859
PBOV1	1.41318483282278	-0.536423676640873	0.000327094981590773	0.0112631990866935
REG3G	2.85429073616605	6.32117079960924	0.000327548061214189	0.0112631990866935
TOR1AIP1	-0.367509140990342	6.02140982867899	0.000328935014894919	0.0112761894095647
APOC1	1.73976109096504	2.21832732903191	0.000329242705133249	0.0112761894095647
MT1G	-1.74210673770195	7.36041973593629	0.000329557308039364	0.0112761894095647
PACRG-AS3	1.00362387722028	1.41670560122116	0.000330401541111671	0.0112864513261128
AC016831.4	0.657327542381756	4.13832464929201	0.000331026163957031	0.0112891899829754
PRKRA	-0.324439152224854	5.41732570396802	0.000331771083130529	0.0112960154494442
MED25	0.540042175103654	2.61116674730233	0.000333007677075043	0.0113195314494279
ZBTB3	-0.521344761998317	2.53110490790405	0.000334015195473263	0.011335196527231
SLC1A1	0.889149631428845	2.34920707088678	0.000335130549435577	0.0113544639584096
TMEM126A	-0.44096341311096	5.25653151780497	0.000336690007912752	0.0113886905612902
PRPS2	-0.753424214305621	4.77211797158451	0.000337296367584673	0.0113906191887104
PLA2G7	3.1752751040891	-0.425195562649215	0.00033977993156673	0.011455832326888
LRRN4CL	1.8206040732346	-1.08485671852684	0.000341107441601515	0.0114819201324796
SLC8B1	0.963735161138524	1.31058743007676	0.000342447777651975	0.0114906234967456
CLTC	-0.313431346811765	8.2120161168339	0.000342474334265192	0.0114906234967456
MED7	-0.385915261575413	5.31787280522125	0.000343888139341596	0.0115194193364265
CD84	1.55150254149708	1.95010126272876	0.00034471321166075	0.0115284329738478
MACC1	0.549264068244708	4.11815080308295	0.000345900136297681	0.01154949972002
RIOK2	-0.41853213295429	5.53859806531661	0.000346708253187363	0.0115578707875241
ARHGEF9	-0.371324499688137	5.71748550364521	0.000347400950141336	0.0115623735171438
C1orf21	0.712423147967857	3.32984526336042	0.000348180424942078	0.0115697453704711
CHORDC1	-0.439847174765952	6.17617677378495	0.000348959228427016	0.0115770713622947
SLC24A3	0.909194256783267	2.13497082135721	0.000349534196061418	0.011577622292865
LPCAT2	1.35134818639796	1.42156867097967	0.000350162969851437	0.011579950845087
DMD	0.707274906285683	5.80135628675177	0.000354172454551649	0.0116938946578478
TWISTNB	-0.361787442926171	5.21922192438013	0.000355969507429088	0.0117345433013389
FGD6	0.552598352010917	3.80874289672961	0.000357133557337622	0.0117460249173623
AC131206.1	2.41484045352166	-0.498583664699437	0.000357636041884606	0.0117460249173623
COPS7A	-0.387420978460791	6.15994798303756	0.000358017253328816	0.0117460249173623
AC119751.3	1.12865547640014	0.0901552739458156	0.000360074224367111	0.0117720652059152
AEBP1	0.964660661948598	3.8690608022225	0.000360479623848498	0.0117720652059152
OXCT1	-0.402009503869334	5.41487057679623	0.000360514174379367	0.0117720652059152
SAR1B	-0.403097175871039	7.63710788160927	0.000361265386003151	0.0117780468219738
LCP1	1.18753389082914	3.34385409072356	0.000362433657734926	0.0117943415091269
EIF2A	-0.383596852465128	6.80219613423893	0.000363312258290501	0.0117943415091269
RCHY1	-0.349430816696762	5.92905356692381	0.000363471628856142	0.0117943415091269
TMEM50B	-0.329033366820664	6.56317021257669	0.000367408128772448	0.0118678126651369
FST	-2.14776524072667	1.28044183504157	0.000367428798828709	0.0118678126651369
WAS	1.61008988336653	-1.26160909030901	0.000367452892742604	0.0118678126651369
WFDC2	0.81365341917762	3.27601438255444	0.000370049478174337	0.0119328793211829
HCN4	-0.989078024172395	0.520879281820603	0.00037061848482478	0.0119328793211829
GDAP2	-0.343340397736127	4.76824150767727	0.000371400873560582	0.011939530408184
FMO1	1.32533763991357	1.37490180066229	0.000372754186317684	0.0119644861506148
SULF1	1.04460841558498	4.51127154044091	0.000376245643863771	0.0120578878292354
TSC22D1	-0.34381084006755	7.91704079362137	0.000382053219753156	0.0122251134437989
COQ3	-0.48759097972295	4.29835961761847	0.00038357105169547	0.0122528193462321
HSPH1	-0.412334555159555	6.62204649324726	0.000384365345118546	0.0122528193462321
ZSCAN1	0.777559089311308	1.06657868219622	0.000385107163732436	0.0122528193462321
ANO9	0.984412057588383	1.12589992984214	0.000385282768929026	0.0122528193462321
MTO1	-0.35861808513624	4.92166501398863	0.000388043322509845	0.0123065246196981
NAA50	-0.37746073805135	5.71783392510727	0.000388158529119006	0.0123065246196981
AC130404.1	1.20051302554439	0.364982081576611	0.000389260561962157	0.012322622522573
ADPRS	0.57585135332333	4.60097009903709	0.000392311249776044	0.0124002648843083
ITIH5	0.84371647933695	2.88012061905332	0.000393716356611265	0.0124230615260701
METAP1	-0.346891899563766	5.19899097627408	0.000394532797061449	0.0124230615260701
LDB3	1.41111649333929	-0.534869810727926	0.000395639953321148	0.0124230615260701
IMMP2L	-0.350031502389841	4.74019100778068	0.000395951182715034	0.0124230615260701
SPDYE1	1.15267737464386	-0.728251875345548	0.000396028148962253	0.0124230615260701
SLC11A1	0.775684665961582	1.89522684440983	0.000396629962913063	0.0124231454395806
CUX1	0.294122498466135	5.90378042982275	0.000400488140190518	0.0125179020285114
COL1A1	1.41511227692593	5.91553467179858	0.000401619075736348	0.0125179020285114
DERA	-0.376411322477031	5.39635844965126	0.000401796360911147	0.0125179020285114
EEF1E1	-0.443259673961652	4.69916680478713	0.000402070062743603	0.0125179020285114
IGLV4-69	4.02058195637176	-2.39040363113163	0.000402688634171093	0.0125183640622753
FN1	1.00663348385183	5.07143211783355	0.000404501597050741	0.0125558991240226
ARL6	-0.419170992828617	4.66197625864279	0.000406059239410586	0.0125854085637945
C4BPA	1.37179528577311	0.698230825977043	0.000408871396894355	0.0126536543501559
TMPRSS11D	1.33753191457193	-0.529489220214462	0.000410390759217968	0.0126817472315716
PNMA2	-0.390613844885635	7.01253876550309	0.000413411569988193	0.0127538874679685
MRPS17	-0.518902275007039	4.17870170636737	0.000413955450491576	0.0127538874679685
RGS16	0.982184977073377	8.41979710631774	0.000414814878090879	0.0127614042985377
AKNA	1.12136388013966	0.910151835875876	0.000415683301319651	0.0127647129668941
CKB	0.542144767113853	6.19836387587297	0.000416334340359922	0.0127647129668941
SP100	0.416239265014178	5.57687207878338	0.000416902061199764	0.0127647129668941
POP5	-0.368742905783116	5.61269164927131	0.000417384875406521	0.0127647129668941
SGMS2	-0.424406845020409	5.15834293070998	0.000418498519233582	0.0127799216440476
SCRN3	-0.398118699900887	4.7894335904372	0.000419621855071015	0.0127953811248493
TIMM8A	-0.563118343892961	2.97008298136626	0.000420317179580786	0.0127977631697615
ZNF232	-0.523128583238629	3.76845890124404	0.000422131431211225	0.0128341572231155
RHEX	1.0459378704374	1.54991350581174	0.000423080952927151	0.0128441926192452
NMRK1	-0.341506041070992	5.96650853605637	0.000424629076087027	0.0128723448723165
HLA-DRA	1.12996561429561	6.60750056921769	0.000425649968778454	0.0128844556242646
COPS4	-0.422543123368081	6.88825286368393	0.000426417482333168	0.0128888724434085
LSM5	-0.365222060951285	5.91749826957302	0.000427251729303836	0.0128952905489302
CLEC2D	1.07671211128959	1.53069175650609	0.00043094607325473	0.0129774655607032
GNL3	-0.43946448867837	6.81758597589105	0.000431226128349387	0.0129774655607032
HES6	1.34147396173115	0.564028798438838	0.000434825842629569	0.0130668316622089
SPINK2	-1.32964811072938	1.68554537325686	0.000438546430339723	0.0131320170095666
FNBP1	0.382893737099481	4.47789528331194	0.000438856129722458	0.0131320170095666
AC092490.3	-1.46006845561808	-1.0108110983136	0.000438894998197716	0.0131320170095666
GBE1	-0.346854777103232	5.0510106274553	0.000440030220854941	0.0131325959258248
ACTR10	-0.32977667366118	6.75239799467008	0.000440181054663526	0.0131325959258248
CSTF2T	-0.434833414304788	4.76903779032203	0.000445842614639901	0.013282394561147
TTC39C	-0.691601010301103	5.37189527947946	0.000449223629778331	0.0133639196032334
MRPS35	-0.421256053314633	6.10649086612484	0.000451662010336185	0.013402831632147
IL13RA2	2.05496695997394	3.24437398803126	0.000451824418175585	0.013402831632147
ESR1	-0.623397077389014	4.38726684554919	0.00045336518700734	0.0134293245037103
RINT1	-0.403109599955803	4.24386564540599	0.000456345605035542	0.0134983254214151
WSB2	-0.388248489053794	6.72714899780421	0.000459923139003116	0.0135847667909254
RRP15	-0.425526643498079	5.35822861098013	0.000462798336883987	0.0136502468211799
AC007406.5	-0.426634920461931	4.74958541246812	0.000466062591450904	0.0137269992790093
HCLS1	0.997982166191073	3.10440668914367	0.000466827993292594	0.0137269992790093
ENG	0.923348579561422	3.17504248741589	0.000467739431475097	0.0137269992790093
USP27X	0.691560502502643	2.37131965440311	0.000468548831270396	0.0137269992790093
SAYSD1	-0.380680725151961	4.6088378717848	0.00046871065780268	0.0137269992790093
UNC5B	0.697979068415727	4.46789622398368	0.000469983757054128	0.0137448705254123
SEC22B	-0.427965703368608	6.94562203485465	0.00047131180098626	0.0137642960471128
AC020637.1	1.07164634968771	2.43187223911872	0.000474437128739139	0.0138360813845373
EPB41L5	-0.334636389734808	5.85048418854845	0.000475341126851892	0.0138429750916769
IFI44L	1.67507248827743	2.85268681789097	0.000478450096633231	0.0138952731487704
LINC01915	1.66401301899503	1.4620812317238	0.000478477213803812	0.0138952731487704
PPP6C	-0.353325316962819	6.27287398652352	0.0004796883661491	0.0139109626183239
SLC12A4	0.790087097918132	1.53754594391985	0.00048129895516039	0.0139381757475568
VEGFA	-0.391444453304626	6.60534834526759	0.000482557745423183	0.0139428449084289
HNRNPH2	-0.392390696557561	7.42537660232483	0.000482805046744729	0.0139428449084289
COL8A1	1.4353311988124	1.9961257240947	0.000485876514471626	0.0139935598708464
RADIL	1.97201229930934	-1.27640197502487	0.00048605493713075	0.0139935598708464
PTGES3	-0.266498692090357	7.46762137309611	0.000486661510937869	0.0139935598708464
SAMD5	0.595327148052999	5.05763864660424	0.000487260681299787	0.0139935598708464
SCD	-0.423808414523989	7.88944575392915	0.000489756212163623	0.0140318872035707
RAB34	1.29590234819812	1.68966574246132	0.000489948701971795	0.0140318872035707
SLC38A10	0.504137722183474	4.77547386955446	0.000493449890016097	0.0141126668544604
MTREX	-0.36198256071827	6.08535488668685	0.000497835536318114	0.0141882202698324
PPT1	-0.41089516764403	8.35766582258819	0.000497953800296668	0.0141882202698324
TNFRSF11B	1.27066549015856	2.4406837407279	0.000498144410727658	0.0141882202698324
RIN2	-0.548763188317765	9.04595358471713	0.00049993379286427	0.0141986404576561
MXD1	-0.400994991722612	4.62895482463325	0.000500424048216377	0.0141986404576561
CTSV	-1.10145027074401	1.96416807743394	0.000500564561106662	0.0141986404576561
IGHGP	3.3186525680879	0.759314650718229	0.000503483479334876	0.0142619261530173
LINC01099	-0.932053738046682	5.90847941035855	0.000506953047390877	0.0143314714036809
PRNCR1	1.07960354408321	1.32633918483582	0.000507320955403993	0.0143314714036809
RNASET2	0.557717579950582	3.34581679993404	0.000509870814741467	0.014366903589443
DPYD	0.824881351275198	3.74328362388224	0.000509960985861106	0.014366903589443
MYO10	0.494094582619545	5.79348157012565	0.000513694839483993	0.0144524592899601
MRPL42	-0.440654201205473	7.15373275085253	0.000515454137567904	0.0144823056131037
METTL26	0.535149255039218	3.54131320020864	0.000517788293534873	0.0145282006311848
TXNIP	0.503899810564416	9.51567973087071	0.000518917352869279	0.0145331188457259
STRAP	-0.322898368796467	7.3344014627287	0.000519365375677979	0.0145331188457259
TPM4	0.42487149757113	5.93836877726317	0.000520391039691105	0.0145421943503977
C1S	1.19625582724629	5.89907084809849	0.000524511273475521	0.0146376059966553
HARBI1	-0.545297713747034	3.08863617723055	0.000527650907980765	0.0147054322271252
PSMC5	-0.34864316438932	7.40178914989323	0.000530754240827461	0.0147680611440635
CNP	-0.369303641112698	5.57617932169632	0.000531322576005372	0.0147680611440635
TSPAN14	0.464246229246378	4.15086293073139	0.000537868996367807	0.0149142380357797
BMPR1B	1.95938793105273	1.08365712511818	0.000538020258054651	0.0149142380357797
AC073551.1	1.89757201541741	-1.17852593975072	0.000546462903467743	0.0151280484691637
TYROBP	1.19081945566716	3.04340020524548	0.000548874385219161	0.0151745471700257
RNF213	0.419481925817339	6.02010066764813	0.000550799649665627	0.0152074976508878
ZNF91	-0.365723369970401	7.02387828304829	0.000552051944608003	0.0152125513106656
ULK1	0.503573091866832	3.97049300559098	0.000552450018660778	0.0152125513106656
MRPS10	-0.410747780277378	5.65390915582385	0.00055549734262599	0.015257262676266
KBTBD4	-0.565848510254244	3.67029102756957	0.000555545373551042	0.015257262676266
HSPD1	-0.384804912354264	8.09887541062861	0.000557404569566988	0.0152741531657494
IGSF6	1.25631991469591	2.36861307604612	0.000557633660307322	0.0152741531657494
MOB4	-0.445695869609972	4.97019870023397	0.000559571741660943	0.0153070185532185
PAK1IP1	-0.379036598359389	5.1860592983059	0.000561875179709324	0.015349778460175
ADAMTSL2	0.848401606976207	2.65327405108136	0.000565436628716121	0.0154267480216168
SINHCAF	-0.402058683350756	5.58533240854797	0.000567066759807678	0.0154508925947598
ENAH	-0.398248255492333	5.92080924428424	0.000573962302226019	0.0156182524103104
IKZF1	1.4371015148337	0.729533600339675	0.000575483391325951	0.0156327211473489
MS4A6A	1.09183565439564	3.62440069428094	0.000576001878783437	0.0156327211473489
ELMO2	-0.394127455259716	6.09734817576735	0.00057737126260113	0.0156494027843587
GTF3C3	-0.344542503922021	5.56777004961507	0.000579167643991286	0.0156775993448555
PRDX3	-0.44007391576581	8.53795813415884	0.000583275769174561	0.01576742166711
TIMM10B	-0.410860271784232	5.74116534242244	0.000584006744168818	0.01576742166711
BTBD10	-0.378559059086796	5.31687190831096	0.000585352321250787	0.0157831994553122
PLCG1-AS1	0.914741493082459	0.526697821477481	0.00058791904503737	0.0158318199985063
PAFAH1B2	-0.409096356622937	8.09590262061658	0.000590645202628725	0.0158846021744574
LINC01022	1.82016588258805	-0.979501388293644	0.000592669909733614	0.0159184074848789
DHX9	-0.306336606326089	6.84294226500416	0.000594612875640535	0.0159499326991028
EIF4E	-0.402459532032192	5.82092381270326	0.000599250885019063	0.0160491786278117
NAP1L3	-0.40371068100184	4.58092471688515	0.000600579701480482	0.0160491786278117
DAZAP1	0.443195940297181	3.54043448202684	0.000600910913907015	0.0160491786278117
SHOC1	0.891151817417313	1.08780953271923	0.000601408815713032	0.0160491786278117
LRP10	0.39774086561834	4.91290859577584	0.000605186719002072	0.0161292372988534
KNTC1	0.811457352201203	2.3817671130647	0.000606316473469511	0.016138603436958
ARHGEF6	1.12958247797142	1.8707236462661	0.000611438757914879	0.0162440715598551
SS18	-0.373037824654107	6.51937505964462	0.00061184566618022	0.0162440715598551
KPNA3	-0.324140206564957	5.26471366390414	0.00061307248585183	0.0162558286370047
ANGPTL2	0.747767918251861	3.15406646017282	0.000616120817234763	0.0163004698024204
IGLV1-47	3.24750758803222	-2.19279867938359	0.000616328349413918	0.0163004698024204
AK4	0.891869635210067	3.51536718499247	0.000617170172926916	0.016301940809732
RUNX2	0.89503521296762	1.62040678772206	0.000621450805777419	0.0163941252643699
STAB1	1.20815098952137	1.52693435533472	0.000623792349902799	0.0164349864996627
TRBC1	1.66944436725116	0.223181077837074	0.000625416058686637	0.0164406397993281
GPN3	-0.391406100180416	4.47947037551143	0.000625592708062208	0.0164406397993281
NPIPA1	0.582220846407098	3.06520743074384	0.000628178436582883	0.0164876960538558
NARS1	-0.346906150787163	7.41460890564071	0.000629235803702135	0.0164945693928746
AMPH	-0.485706706116738	5.52915021048289	0.000630814140424182	0.0165150646486053
RAB9B	-0.377079323493753	4.77800105832325	0.000633277324520717	0.0165211607014548
HMG20A	-0.431624366260195	4.55470351307664	0.000633391577723726	0.0165211607014548
ZNF770	-0.503193026818499	3.83220539030657	0.000634240938920608	0.0165211607014548
C6orf58	3.1681553950858	6.10794861464195	0.000635020448074815	0.0165211607014548
TOB1	-0.531406165300731	8.25651369987358	0.000635030869498889	0.0165211607014548
DIXDC1	-0.339279049588188	5.1858741873033	0.000636265873852467	0.0165325474866302
IDH3A	-0.45935737515238	5.01474833170709	0.000637641161172236	0.0165475462789816
VSIG1	3.07649714749706	-1.03243659584739	0.000639244867947088	0.0165684279211036
SENP5	-0.381792173733055	6.22795346535495	0.000640955264993229	0.0165920192504802
RAD51C	-0.385333467046629	4.96558712625605	0.000643883077232868	0.0166470269406777
SRSF6	-0.364041721871527	9.61652534340514	0.000647472930395113	0.0167189927917094
CTSG	2.26087839157372	-0.670660256931335	0.000649168802195765	0.0167419342208075
INHBE	1.98241801797034	-0.892503332439384	0.000651000324786926	0.0167603907025111
KIF3B	-0.248916461833708	6.92753732680429	0.000651623773664393	0.0167603907025111
CYSRT1	1.15353458616604	1.02284358212439	0.000652309394594958	0.0167603907025111
SUGT1	-0.324888447425935	6.85252635486619	0.000656558780486196	0.0168486959324026
PDX1	-0.551467734352391	4.73437939870579	0.000661501379430978	0.0169401788335077
TSPAN15	1.18752932463311	0.778570064125473	0.00066175764915077	0.0169401788335077
LMNA	0.593654036266485	4.31672448785187	0.000665702411621951	0.0170201473550939
KLHL6	1.4108398963811	0.160582068559476	0.000674441727804133	0.0172223512635698
ETNK1	-0.477331944300968	8.32287992642131	0.00067810672261685	0.0172742372301905
TRPA1	1.55146515913866	-0.465682818864914	0.000678654916614988	0.0172742372301905
FH	-0.375150737172204	5.48042653028201	0.000678972912592489	0.0172742372301905
MMP19	1.57454784892175	2.23751594845181	0.000688047261345486	0.017483651916665
WSCD2	-0.701822208417724	5.74118423914492	0.000691124515492536	0.0175403510755664
AL359924.1	1.98778822301982	1.12432128936419	0.00069334578137271	0.0175576572787238
RIMKLB	-0.371301136146133	6.43016638241447	0.000693499942670595	0.0175576572787238
PLCB2	1.38298264346523	-0.25795694080973	0.00069459515044686	0.0175639395664825
PPP1R14C	-0.463088312277143	4.44156019385191	0.00069727117600197	0.0175964340165812
MEAF6	-0.315169218314735	7.6595987999292	0.000697844490024457	0.0175964340165812
SYT13	-0.453326147830004	7.51865480410371	0.000698426100585789	0.0175964340165812
THNSL1	-0.459984152012821	4.79087274424307	0.000701871656832332	0.017650438497403
YIPF5	-0.381106773161198	6.71377409417566	0.000702272088756089	0.017650438497403
RABIF	-0.391079968765921	4.11295773046266	0.000707479947492004	0.017759802313858
TVP23A	1.25279353331414	0.149911010374309	0.00071093121084241	0.0178248593190053
PROS1	0.881267868484463	3.30608816654131	0.00071274598234622	0.0178487777100832
LGALS9	1.46130612201915	1.19285813589229	0.000714934150682631	0.0178819778219594
AL157871.3	-1.18512462219938	-0.828595304209717	0.000723164031178057	0.0180660315499723
AIF1	0.956196505419693	3.49237771502584	0.000726753594689354	0.0181338577447458
OLMALINC	-0.515126719824003	7.07369461454415	0.000728414853978293	0.0181534639389903
PSMD12	-0.336482570164899	6.56700893921092	0.000732055530656632	0.018222294631651
SPON2	0.656868379098737	2.60715167935696	0.000733002729862946	0.0182239947286669
NTS	2.87214014812948	2.3919628502576	0.000734056453694026	0.0182283360087972
AC026117.1	1.51178742722637	-1.07017807992042	0.000735377717328817	0.018239302594274
PRF1	1.53455256707696	0.0626130846289771	0.000737152577754299	0.0182614799279993
ISG15	1.06560049559323	2.03159414643912	0.000739973202213422	0.0182886348888002
HACD3	-0.383433201570621	8.01718213215555	0.000740012764490156	0.0182886348888002
TMSB4XP4	1.06121759699273	-1.16519049196722	0.000742169975265832	0.0183056689753607
SUMO1	-0.382688636952847	7.29605266940703	0.000743430029061759	0.0183056689753607
ACTG1	-0.320987284478987	9.91712486017592	0.000743971017175662	0.0183056689753607
FEV	0.718477917109324	3.60004972221675	0.000744233370929784	0.0183056689753607
GMDS	0.941841454649231	0.423202535558113	0.000750089501867022	0.0184278504990672
NT5DC1	-0.327474660653031	5.76913335413896	0.000751262544564058	0.0184348270550719
APCDD1	1.36824528336217	1.67357455835304	0.000753992985972939	0.0184799581136512
ARHGEF40	0.528912383798905	3.78767309575	0.00075517676233143	0.0184871194414902
CYTH4	1.32566247267724	0.426065731610343	0.000757568660572754	0.0185238044539812
MYCBP2	-0.244466602027732	6.91371132871288	0.000759269276527339	0.0185435199632443
TMEM44	0.696344864064993	1.51790401288443	0.000760561225639679	0.0185532200160456
IGKC	2.46102513324179	6.53621729984019	0.000761593927823688	0.0185565806033186
OSBPL10	0.40616021380676	4.14111631603886	0.000762582211757983	0.0185588523014105
PTH2R	-0.989393264717821	1.61157401500683	0.000763486249191286	0.0185590707819242
MIR181A1HG	1.36316204088822	1.50338111957039	0.000764873453645997	0.0185710199781613
RAN	-0.353462472768775	7.73684605261464	0.00076974178543042	0.0186673636501752
RBP7	0.927110338957758	2.41481743922518	0.000775748733783697	0.018788164047155
GALNT10	0.562560034638192	4.86318494659566	0.000776535162209398	0.018788164047155
CARD16	1.22456327496983	1.78772952335353	0.00078010527421158	0.018833777843725
LPAR4	-0.85573200667857	1.96440223250522	0.000780237046913904	0.018833777843725
GBP5	1.58204988089118	0.0354052435350697	0.000783365334669929	0.0188873025748616
TPD52	-0.383234090418355	8.33835472846107	0.0007854656421852	0.0189159466791058
LRRCC1	0.534113060289812	3.18292328297654	0.000786796941163981	0.0189260261891359
RGS12	0.721202501805305	1.89447825388245	0.000791275320869567	0.01899755163757
ARPC5	-0.291860186309783	7.42398934648589	0.000792076856192771	0.01899755163757
ZNF423	1.1248588268671	-0.0998913309951369	0.000792730644923442	0.01899755163757
TBC1D4	-0.400410205189813	5.71120302458122	0.000795384419505635	0.01899755163757
SNX11	-0.393740579680138	4.60627424191436	0.000795428465256045	0.01899755163757
PITPNB	-0.324620648335447	6.1417859627698	0.000795772038666686	0.01899755163757
AL033380.1	-1.116093900309	-0.18948983359315	0.000796183861733702	0.01899755163757
GPR173	0.700903997300581	2.33966959850654	0.000798281905423374	0.0190157715558408
ST6GALNAC5	-0.49587677419837	3.54258574599827	0.000799268023564901	0.0190157715558408
LST1	1.31998208200354	0.917369775503996	0.000799698712162681	0.0190157715558408
ARPP19	-0.311269021825993	7.56058079886207	0.000801338764898362	0.0190282951538013
EIF1B	-0.365847559861684	7.21651931685813	0.000802138933512284	0.0190282951538013
TTC33	-0.443843893825404	4.81862616268907	0.000802978454766151	0.0190282951538013
NPDC1	0.588447031071995	5.23585683359572	0.000810032004001454	0.0191261166235479
ELP2	-0.268829566124569	6.26339711888306	0.000810693389530934	0.0191261166235479
KCNK5	1.63048215301328	0.920230210497241	0.000810708363697954	0.0191261166235479
NOC3L	-0.390042304025044	4.85929806946622	0.000810796070031279	0.0191261166235479
ZNF426	-0.281026950378395	5.02835849282918	0.000812259308934627	0.0191388599667721
ARHGEF28	0.460607738805331	5.25801876130112	0.000815152543709745	0.0191852304129643
VDAC3	-0.343685637048043	7.62188416825559	0.000817359181227255	0.0192153544475591
LOXL1-AS1	-0.565262896185789	3.0823541601328	0.000821860475271217	0.0192992943994889
SIRPA	0.906611493860658	2.3722619817845	0.00082815538661706	0.0194251153184443
SEC23IP	-0.291318982968402	5.53235304213959	0.000837826575008242	0.0196297559692609
CREB3L2	-0.284567811263787	7.2572487132907	0.000840417341894489	0.0196682320363231
SRSF8	-0.283851856211309	5.65665140390732	0.000849259013033259	0.0198185959976866
ANKMY2	-0.40166580922815	5.45852950281085	0.000849621888438248	0.0198185959976866
TMEM17	-0.399829125807023	5.73349205058892	0.000849709758473278	0.0198185959976866
CCDC136	0.874823116621684	0.799815844540895	0.000850978514928444	0.0198258870865633
HSD17B7	-0.424050772799247	3.82803888922527	0.000855628425473447	0.019910981222659
VPS25	-0.322530777634433	6.20838852636679	0.000856551495086177	0.019910981222659
LINC00622	-0.804643572196496	1.30729569702635	0.000861767960953278	0.0200098081415075
SLC37A2	1.67990891733994	-0.720623926280887	0.000865233337897731	0.020062011754818
HLA-DRB5	1.61436949566162	3.77869959329202	0.000865951315194702	0.020062011754818
LINC02542	2.04136335290677	-1.22827724363568	0.000867780391412419	0.0200819491249291
POU2F2	0.860785440010232	0.757348477798518	0.000871398430443681	0.0201431956022851
CD200	-0.424030288765191	7.62200062393554	0.000874876582377579	0.0202010756521148
THAP5	-0.44415983020108	6.87753223433045	0.000880025734180089	0.0202531476701343
COL11A1	2.04328541616729	-0.385715377936296	0.000880886342048942	0.0202531476701343
ABCC3	1.50830961240631	2.57978871987511	0.000881223891238952	0.0202531476701343
GLDN	1.9601583248433	0.482718360964756	0.000882219500842304	0.0202531476701343
AL662844.4	-0.795416383058805	1.56739030397037	0.000882265646732395	0.0202531476701343
CBLN1	1.5480599096153	-0.705756645502145	0.000883068295280891	0.0202531476701343
SYNJ2BP	-0.266715667018872	6.16811046835434	0.000884474648012682	0.0202531476701343
RAB18	-0.382777077672429	7.41840404545552	0.000886349151834108	0.0202531476701343
KANK1	0.423140504943539	5.49546120619774	0.000886714561961987	0.0202531476701343
ZNF2	-0.445448419033407	4.0453904263427	0.000886899353001301	0.0202531476701343
SALL4	0.607239256879973	3.68254420887259	0.000888930638181743	0.0202772021811864
DNM3	0.560579748603923	2.61943704238861	0.000892938191238106	0.020346234500354
LINC01933	-0.829849570550677	3.8952123357659	0.00089419879480188	0.0203525927664292
SLC23A2	-0.291940031873914	6.42729183859172	0.000899135398988202	0.0204150724424675
PFKFB3	0.764526421350226	3.17170411405408	0.000900105219518391	0.0204150724424675
NCKAP1	-0.307427604473631	7.34038238163851	0.00090060522564775	0.0204150724424675
AC002550.2	-0.996794268031542	-0.972976316119941	0.00090105429066083	0.0204150724424675
NAPB	-0.317301768580161	5.50264424895779	0.000902137920621295	0.0204150724424675
CSF1R	1.07801240998389	2.7048312621069	0.000905175125262117	0.0204150724424675
DNAJC8	-0.309973661211055	7.1117616465797	0.000905915057420275	0.0204150724424675
HNRNPC	-0.285223451871063	7.56635734568393	0.000906004709615621	0.0204150724424675
TMX2	-0.331824585540319	6.43556690938446	0.000906308323451338	0.0204150724424675
MT1A	-1.73545038606082	0.944455739616606	0.000906789569303718	0.0204150724424675
RC3H2	-0.282732028119001	5.70220077520046	0.00091293121452168	0.0205310506866671
SPATS2L	0.376752804600066	5.66053595203709	0.0009171775907769	0.0206042008068895
CYBB	1.17242856721188	2.47540099411466	0.000920729810101958	0.0206212489298774
IL4R	1.07876949666207	1.59511601934606	0.000921452468699696	0.0206212489298774
FFAR4	-0.897835790306758	3.05910267549564	0.000921620657297243	0.0206212489298774
SERPINF1	1.14790903668258	4.22006658995548	0.00092191452896052	0.0206212489298774
STT3A	-0.418934026892523	7.48335699214692	0.000923636735667175	0.0206375083125634
LGALS3BP	0.480635288189427	7.6810942309593	0.00093282598893505	0.0208203949198797
COL4A2	0.980709064247421	3.48464945707445	0.000934165303557677	0.0208278683540521
AL133325.3	0.586608859115474	5.8630877041743	0.000936389965512737	0.0208550439687504
CXCL13	-2.05759817665659	0.39065092979875	0.000941073076285473	0.020936856477231
LY96	1.21314479537809	0.548493612170898	0.000942925677014313	0.0209555883310737
C19orf18	0.690027284108597	1.71393617643832	0.000945606872621266	0.0209926750576038
MTND6P4	2.61858411318346	1.90797904270703	0.000947105683077966	0.0209935740744149
DUXB	1.77721819759819	-0.66573670811384	0.000948455833220232	0.0209935740744149
USF2	0.471555802963916	3.15290976708378	0.000949071408152083	0.0209935740744149
NAALAD2	-0.81239732626025	3.17935523385677	0.00095002951782613	0.0209935740744149
CYBA	0.91582097656735	0.672785225425023	0.000951148909838405	0.0209935740744149
IGF1	1.49247218429822	0.791694308586275	0.000953756802968782	0.0209935740744149
IRF1-AS1	0.554193797938798	2.7230662000181	0.000955335351728141	0.0209935740744149
B4GALT4	-0.351491720153628	5.41449704791494	0.000955615429100169	0.0209935740744149
CYS1	-0.93567928615294	2.1665155547262	0.000958428133749905	0.0209935740744149
IL3RA	0.818910046826258	1.90016460362825	0.000960388063646286	0.0209935740744149
PPIC	0.895372786306741	3.05872720979967	0.000961116179097241	0.0209935740744149
AL161658.1	1.01145570546709	2.12706927691015	0.000962271655892956	0.0209935740744149
ETFRF1	-0.45139703231777	6.11234092849112	0.000963328748163753	0.0209935740744149
B3GALNT1	-0.442671742409525	4.73403401765233	0.000963392887071665	0.0209935740744149
PXDN	0.961798347148682	2.45455754498829	0.000963440392718377	0.0209935740744149
SSC5D	0.89157889898939	1.35357167903664	0.000963629860653298	0.0209935740744149
CR381653.1	0.742696243111031	0.863182785982963	0.000964330216494993	0.0209935740744149
TREM2	2.06367026546496	0.903875956211749	0.000964479349032905	0.0209935740744149
MMUT	-0.371722565702157	5.93344119715877	0.000965701110259186	0.0209935740744149
GPR132	1.85055935279538	-1.17103662031792	0.000966258376967255	0.0209935740744149
COL8A2	1.407533010019	0.21404043256346	0.000967084411574785	0.0209935740744149
TNKS2	-0.27114559169231	6.10252933132246	0.000967921717633985	0.0209935740744149
CSDE1	-0.361690750734029	8.84127993344716	0.000969295634544612	0.0210014054151333
DDX1	-0.325105971683281	7.29758363254062	0.000970592318917274	0.0210075487815759
LAMA2	0.914808746302986	4.05342522812952	0.000975785465955575	0.0210979266283512
EHD2	0.981267430633116	1.8888620562156	0.00099112462159834	0.0214072594050433
CYP4F12	1.559799924608	1.0528562124621	0.000994487713067562	0.0214575470660311
HLA-DMA	0.980031332845202	3.76664041242511	0.000997078671111514	0.0214792554734642
CDH11	1.32653142482183	2.35560476236166	0.000997565614706827	0.0214792554734642
NOD1	0.695383697180657	1.98827019932224	0.00100451384836378	0.0216064259811442
HLA-DOA	1.44676666461733	0.808090085870785	0.00100668573490643	0.0216275190452137
RLIM	-0.277634967796237	5.45658177003984	0.00100758058344232	0.0216275190452137
KLHL3	0.361399281336901	6.46999133429213	0.00101311674918349	0.0217238632826469
TVP23B	-0.499275838347072	6.4112801897845	0.00101484086296709	0.0217383525760564
COQ10A	-0.321614102590918	4.70654078825482	0.00101628546292601	0.0217468308294848
SLC17A5	-0.29213987334468	5.51986285637002	0.0010190579235415	0.0217805609899004
AL138767.3	-0.961489904897005	-0.745815313515452	0.00101996261013713	0.0217805609899004
SORL1	-0.344967606189438	8.89895105344405	0.00102754675957071	0.0219152412296599
SNRNP35	-0.329318034800095	5.58987968164116	0.00102838339601924	0.0219152412296599
NMD3	-0.408828510103134	6.61828274271944	0.0010315825653563	0.0219608465017074
RPL11P3	0.790527103910417	2.15537552957231	0.00104067482413499	0.0221316845932708
THAP1	-0.468233320754126	4.61393207431552	0.00104271124523331	0.0221514990852247
TXNL1	-0.306700421023576	6.81891793890585	0.0010437431688577	0.0221514990852247
PCDHGA9	1.14941757779974	0.514169806676406	0.00104619793578246	0.0221808938634452
ATMIN	-0.303363261000137	5.45422495518806	0.00105786729022788	0.0223860875154126
LRIF1	-0.438729713710993	4.25477757996422	0.00105803548421048	0.0223860875154126
TRIAP1	-0.346793068168603	5.51687275432058	0.00105958025211444	0.022395918988372
RPS12P26	1.13745790586978	0.308911842064047	0.00106462302143853	0.0224742968130775
GABRP	2.77650686541457	1.2676304005978	0.00106545617396938	0.0224742968130775
ANKRD34C	-0.62942688423281	3.3318897789654	0.00106756275957651	0.0224958473778647
IGHG4	3.10888883776924	2.15025762462129	0.00107832764310829	0.0226996179490866
QSOX1	0.477359082227718	4.61899819600522	0.00108397932568555	0.022786480570116
BORCS7	-0.34519781628589	6.1311539793604	0.00108465186027029	0.022786480570116
S100A6	0.524590012709314	6.725735591839	0.0010957391270559	0.022996104048081
BRI3BP	-0.298296989378591	4.76258861143009	0.00109722486613269	0.0230040016170488
AL139241.1	1.76111844245034	-0.0748386030913982	0.00110022919572297	0.0230218914528653
PCMT1	-0.326779819519045	7.19136311921033	0.00110134164695804	0.0230218914528653
EEF1A1P3	0.791139379576873	1.63052908460543	0.00110147848725718	0.0230218914528653
CETN3	-0.368336748652748	5.08234948054121	0.00110251932542538	0.0230218914528653
RPL9P32	1.13067189946566	-0.328080274587434	0.00110404838027497	0.0230306269265609
CD300A	1.5167106288803	0.355276320895568	0.00110898025971514	0.0231102569700437
GDPGP1	-0.427657034704726	3.60713900945043	0.0011123945967425	0.0231418598582148
SDC3	1.00845507147577	1.21189208905529	0.00111301972463133	0.0231418598582148
DOCK2	1.53303874700433	0.629665026526346	0.00111384500306238	0.0231418598582148
SUCNR1	2.37767265089696	1.81997690720079	0.00111646080633041	0.0231729878070682
FUS	0.445261021436621	5.7842051788804	0.00111905128715546	0.0232035284391684
RAB2B	-0.274383812139715	5.35583373688286	0.00112277769254685	0.0232510828563813
MFAP2	1.59210469036514	0.84137851739613	0.00112405007794225	0.0232510828563813
DPH3	-0.457301398545121	5.62520899152344	0.00112470875837716	0.0232510828563813
DHX40	-0.279569117760882	5.49654614063455	0.00113203798240952	0.0233792904036467
SYT1	0.930767616061821	3.42336125122489	0.00113543492133428	0.0234261125312102
RBBP4	-0.299685995307779	7.33970998962529	0.00113810535634178	0.0234377272472908
TLK2P1	1.548550672996	-0.317300100657724	0.0011382585646502	0.0234377272472908
AC007619.1	1.14671004840263	-0.560225355444914	0.00114026332547408	0.0234557143389932
MEP1B	1.70867021413794	-0.742133050035744	0.00115364218884727	0.0237074041484125
CACNA2D1-AS1	0.662327567861567	1.41877425316268	0.00116853821903279	0.023989742546183
RRM2B	-0.423025660607774	5.90582721333389	0.00117024186403174	0.024000954550641
TAF9	-0.375085060490017	6.47254682179856	0.00117206785811537	0.0240146512233422
AC112218.2	0.798424826335892	-0.32341428290292	0.00117468005464082	0.024020746899539
ZFPM2-AS1	1.60696783383893	-1.15672543948485	0.00117468229351978	0.024020746899539
EIF3E	-0.367767580333879	7.9557846388084	0.00118156168510825	0.0241027203611532
MAK16	-0.408081493423058	4.17621604127672	0.0011819486387623	0.0241027203611532
AHNAK	0.73545531491426	5.47406642195246	0.00118217827862517	0.0241027203611532
AKTIP	-0.319050409019907	5.19455293376338	0.00118711955544202	0.0241796895698332
NTRK2	0.985226485498427	4.59582729120063	0.00118957254772656	0.024205875149274
ARSA	0.529425994898719	3.9074065504366	0.00119195987912263	0.0242306746015762
SLCO2B1	1.08991113555561	1.6724285322562	0.00119811783727311	0.0243320013279705
ELN	1.08619026806442	1.72119591497471	0.00120742258777354	0.0244969739310023
ENO1	-0.3608112841207	8.40137814960011	0.0012086098658131	0.0244970924414807
LZIC	-0.358780609616267	5.09439245906851	0.00121829554732748	0.0246692950916359
ALPK1	1.12234744793756	1.88707179173033	0.00122169995979886	0.0247140962599311
AIG1	-0.315990817219273	7.09518130974678	0.00122335296532777	0.0247234149474378
CIITA	0.927478747029142	1.23586927042818	0.00123126678022787	0.0248591204362463
ELP4	-0.388466692326407	6.67132631093445	0.00123486793788705	0.0249075746031984
VPS35	-0.365976838277149	7.75043323449347	0.00123645759082136	0.0249154015021195
MNDA	1.16424351018995	1.70969124729864	0.00123886948495435	0.0249286287602697
ATP11B	-0.372127426251455	4.64821684689468	0.00124033260247723	0.0249286287602697
XKR6	0.545514493441806	2.65076897140604	0.00124072075623817	0.0249286287602697
AL645929.2	1.3380143610135	1.22543304376353	0.00124274911640561	0.0249316804528651
BCL2L2	-0.2681936876782	5.61897671605989	0.00124421034679957	0.0249316804528651
BST2	0.990244181114438	3.28245862993116	0.0012444798296945	0.0249316804528651
MLX	-0.375012552351087	5.44070100533468	0.00124965075789239	0.0249800593747784
AC063976.2	1.72372999442246	-1.23740301604411	0.00124973404391269	0.0249800593747784
PTGIS	1.61677451597337	1.04546514559468	0.00125050888020352	0.0249800593747784
DBR1	-0.400183857145694	3.80528689019552	0.00125492579874929	0.025044164039525
PJA2	-0.361528846912772	7.94942110016554	0.00126424782619364	0.0252059410347357
DLD	-0.39337006136608	6.92967096743158	0.00127179814959896	0.0253235807397868
VBP1	-0.384735217127392	6.16788740569081	0.00127317338661436	0.0253235807397868
SLAMF7	2.22490249196029	-0.178346158341253	0.00127381213945492	0.0253235807397868
PDGFRB	1.03213885399619	3.52095338246764	0.0012781407939204	0.0253841841124006
GTF2B	-0.370921240630206	5.34987924966084	0.00127979603270778	0.0253841841124006
PYROXD1	-0.382891206590676	4.13985216412577	0.0012805332327741	0.0253841841124006
PFDN1	-0.33140516981714	6.41056731754645	0.00128283354659949	0.0253988361147419
NRP2	0.838708936999777	2.52846829588144	0.00128461285322329	0.0253988361147419
PRKAG1	-0.342847183946631	5.33224077401096	0.00128494714658135	0.0253988361147419
HAMP	-2.08798815093985	0.467136092377021	0.00129214230509802	0.0255167339963881
AL162385.1	1.01020411952055	0.440419681042748	0.00129392748260522	0.0255276749303704
SERPING1	1.20057709786779	6.49719485836033	0.00130086319272759	0.0256401124536183
LYZ	2.03872630508928	3.14227861895978	0.00130558727244117	0.0257087864141194
AC003102.1	0.467700061590563	3.22319830839219	0.00130699854956178	0.0257121583730205
NRXN3	0.776009746087528	3.11054028243491	0.00130916539650179	0.0257303739302982
HIF1A	-0.297639691588642	6.8248105927116	0.00131300806150264	0.025749782298566
LGALS1	1.02990255660217	5.31281499148172	0.00131379126785543	0.025749782298566
EMID1	1.17582381869625	-0.0835354224697804	0.00131504882851124	0.025749782298566
LMTK3	1.4494468106029	-1.03761165710859	0.00131519990988541	0.025749782298566
ANXA7	-0.349855338208513	8.36492574840721	0.00131670676417312	0.025749782298566
GRP	2.79790685101462	0.0316642370922299	0.0013176040037993	0.025749782298566
CACNA1C	0.456182070431495	6.27632695486499	0.00132228835848229	0.0258169953984277
SEPTIN3	-0.365792189932796	5.21103840321953	0.00132702127175214	0.0258850292283918
PRKAR1A	-0.325417243372637	8.41273963845832	0.00132856050300997	0.0258906973965336
PHYHIP	0.884221659594447	1.86824613664541	0.00134623528337805	0.0262105057284919
AL033504.1	1.14026673830454	-0.652895907528385	0.00135207690562706	0.0262995446887215
DNM1	0.498994648992403	4.57850209270981	0.0013539648427227	0.0263115848302298
HSPA4L	-0.360665844543577	5.09805495355491	0.00135575375320076	0.0263216798432751
SIGLEC14	2.11282731862233	-1.17441576157154	0.00136103150974931	0.0263888586504929
SCN3A	0.385962899108923	5.16050366467594	0.00136175928411032	0.0263888586504929
LRP1	0.626223475052016	4.14031410638957	0.00136781255243917	0.0264814129550197
CYGB	1.07684370127186	0.268387646884403	0.00137171546293252	0.0265124553812769
C15orf54	1.9090822586849	-0.949777871646043	0.00137197321553461	0.0265124553812769
GUCY1B1	-0.396645871569636	5.92079986210245	0.00137846766005852	0.026613153567331
SHOC2	-0.34399008772411	6.40062597289543	0.00138421460346017	0.0266975376339141
TPSB2	1.2906541244895	1.29554976940252	0.00138541357579414	0.0266975376339141
TNN	1.75366237004596	-0.791657851150446	0.00138906004053597	0.0267429525910059
C5orf15	-0.316710521977201	6.84757455909175	0.00139360571599383	0.0268055793331466
NPEPL1	0.672826557733567	2.43115801310201	0.00139560425722243	0.0268100114713038
CDCP1	-0.418336188916631	6.35826218596556	0.00139642210701751	0.0268100114713038
SRPRB	-0.464264444486383	7.35988465278595	0.00139820013581936	0.0268120645417087
ATG16L2	0.563470043869018	3.97670275803329	0.00139911520781909	0.0268120645417087
HTRA3	1.23456074994212	1.5148498733575	0.00140600568351336	0.0269192316229452
CTNNA2	-0.535634312176048	4.03186636379954	0.00141178790608754	0.0270050020597095
PIP4K2C	-0.308807271774201	5.49292949290914	0.00141579226735561	0.0270566383996485
FBXO30	-0.380506069202481	4.37768602004188	0.00142430949733009	0.0271943438555611
IGKV1-16	2.1014154431141	-0.517713359604941	0.00142910759549073	0.0272608518790252
ELOVL5	-0.368281745465194	6.14356185436869	0.00143332646525506	0.0273161987656836
LYPLAL1-AS1	2.00131347296173	0.455582390482098	0.00143926223364214	0.0274029246298357
TSR1	-0.426051411048561	4.03355551308734	0.00144058626022838	0.0274029246298357
AL451123.1	0.766911270459918	1.64903144536602	0.00144184185054983	0.0274029246298357
SYT5	0.688684076518326	3.33295376014704	0.00144474307320092	0.0274120264549726
ARMCX5	-0.372393929359201	4.52820570204698	0.00144496478974126	0.0274120264549726
CCR1	1.39485889848105	0.580130276386258	0.0014495614323813	0.0274260990592891
KLRK1	1.52214687744633	-1.21004313594914	0.00144959428438378	0.0274260990592891
AC087477.2	1.55432245179497	-1.16582066930734	0.00144967468381871	0.0274260990592891
FBLN7	0.57711907844206	3.16214103858846	0.00145610862597057	0.0275227095346397
CCT7	-0.349407168619476	7.51044643627026	0.00146174142635273	0.0276040150049397
CHP1	-0.36993299899132	7.28298646322195	0.00146594980591104	0.0276582977484672
SLC33A1	-0.400584032590703	5.34277885579552	0.00146786359612418	0.0276692287869409
AADACP1	2.10538447717474	-0.855431911050231	0.00147530797205631	0.0277842968216054
AC131182.1	1.00989424438442	-0.0981845890756813	0.00147874984931397	0.0278202145821485
MTERF3	-0.403984767445625	4.02942704641927	0.00148198304963157	0.0278202145821485
PSD	0.542888575653911	3.26617519300938	0.00148239912872036	0.0278202145821485
IMMTP1	1.72570179451076	-0.979173156864529	0.00148258196832766	0.0278202145821485
STAM	-0.340379006956246	5.18925364471132	0.00148855329290062	0.0278994161984182
MLF1	-0.445462693455707	4.8237613759171	0.00148949378980704	0.0278994161984182
ERICH1	0.410944168032341	3.95982346022598	0.00149311794794435	0.0279420583489404
MUC13	1.14499346624797	4.0142613480071	0.00149617818326501	0.0279740799188458
ZNF277	-0.341355656432918	4.98809577407464	0.00150465863023815	0.0281072943225117
CFD	0.865446600948168	1.32122012511701	0.00151094995467854	0.0281994125204856
ATP2A2	-0.231884103306534	6.71345917645601	0.00151461344029356	0.028241509149987
TPI1	-0.369287608639271	9.02850397839738	0.00151592957241068	0.028241509149987
ZSWIM3	-0.589541408698131	2.42905408154908	0.00152404502716152	0.0283672115244112
ADAMDEC1	2.703068753772	-0.585408660334755	0.00152901286484386	0.0284134383937993
SSBP3	0.298538844862982	5.19516877769831	0.00152926921859079	0.0284134383937993
MUSK	0.946677010801091	-0.245900998405082	0.00153425415412729	0.0284805370508768
SLFN13	1.38123906137091	-0.219566804428741	0.00154699634566218	0.0286674355943163
AC002553.2	0.833998457644377	0.286629883602367	0.00154708755389631	0.0286674355943163
NR2F1	1.13643386989672	1.46156923734467	0.00155009594437354	0.0286975351844512
SLC39A9	-0.331068864873241	7.02938782972508	0.00155911009150094	0.0288238641848192
AP003168.2	1.1323902966195	-1.10692199683372	0.00155969981265334	0.0288238641848192
MELTF-AS1	0.759395796891775	0.975376625862353	0.00156440516382632	0.0288850766446471
DNAJB9	-0.462206334923841	7.2459969282155	0.00156753658802061	0.0289171451535653
THYN1	-0.330607957931343	6.9954782663292	0.00157504880165269	0.0290298994686832
CD58	0.776080747356577	2.16895876726229	0.00158455074428095	0.0291603571169831
COX7A2P1	-1.32441129400011	-1.35026466506715	0.00158623648506663	0.0291603571169831
AFAP1L2	1.09753918541513	1.60114150109603	0.00158634592852457	0.0291603571169831
AC127024.6	1.03533484885799	-0.485991355091864	0.00159066071121188	0.029213773115127
UTP14C	-0.30926968275558	5.5317063726178	0.00159643661840651	0.0292939055598752
SNED1	0.60152122610648	4.0463263066369	0.00159789003676429	0.029294650674012
MSC-AS1	1.21896853539713	1.36084373318202	0.00160042176111883	0.0293090692742141
BCL10	-0.331273256905329	4.49775457980331	0.00160150352002337	0.0293090692742141
ABRACL	-0.488295910438506	5.16437125207905	0.0016065182975583	0.0293706137463
HIPK3	-0.326202319230576	6.46147906317432	0.00160769937796241	0.0293706137463
S100A11	0.503527356387078	6.62834562482098	0.0016110488727112	0.029405896457453
CMAHP	0.968821555528136	2.57965450257068	0.00161548882428911	0.029461003317181
TAGLN3	-0.477947584286954	7.11611919405554	0.00161936187681271	0.0294697515096926
ALG11	-0.389482285776755	4.07110798512313	0.00161982657425053	0.0294697515096926
CUL1	-0.263810808444158	5.48724773139333	0.00162121844452714	0.0294697515096926
GPRASP1	-0.273758890741839	6.84859025533361	0.00162165355546464	0.0294697515096926
ADGRB3	1.05941240247931	3.3859214149707	0.00162399192635232	0.0294864033212919
LINC01235	2.23896854880241	-0.617342336796017	0.00163501073472722	0.029660496574426
BCL2A1	1.88022477274613	0.187489258869806	0.00164954649660369	0.0298959952473092
SLC24A2	1.162114999541	3.51226278627123	0.00165105792377622	0.0298959952473092
SLC39A14	-0.349999104883797	7.2817155887658	0.00165329275225816	0.0298959952473092
MRPS30	-0.314503031383476	4.62252557159116	0.00165375965993073	0.0298959952473092
PLPP2	1.36227987323293	1.04717622841443	0.00165522155953047	0.0298963580460491
IL18	1.28291094123797	1.38821461630391	0.00165849820431336	0.0299294693354548
LAMTOR3	-0.371917430972937	6.36383718071767	0.00166359634305703	0.0299946045670637
GYPB	1.6828628152659	-1.2333307678793	0.00166526440070488	0.0299946045670637
CYCS	-0.400474111167493	6.38503856417757	0.00166705678651407	0.0299946045670637
IQCA1	1.79863430858745	1.24281664601641	0.00167015291318796	0.0299946045670637
BRCA2	1.0340701839892	0.915674384239304	0.00167095888851013	0.0299946045670637
AC022730.4	2.72129124741094	-0.881962179389888	0.00167119991065621	0.0299946045670637
LINC01410	0.551429928189859	2.16564899175366	0.00167223356062337	0.0299946045670637
MOCS2	-0.342203490888406	6.6764110238679	0.00167534660994548	0.0300109555981041
KCNC4	0.463854939029863	4.85343282449937	0.00167620012226312	0.0300109555981041
CD5	0.934482792710707	3.89881449962992	0.00167758310273235	0.0300109555981041
C14orf119	-0.328751906235269	6.0556210160161	0.00167985282741662	0.0300109555981041
DYNLT3	-0.439706070911748	6.67569943775664	0.00168038193631053	0.0300109555981041
CSE1L	-0.37792341230154	5.9614216510503	0.00168200147598773	0.0300140280590409
FSTL4	0.927484637804332	3.37346746680255	0.00168582518540202	0.0300563931378426
LSP1	1.27294091214742	0.582537833283609	0.00168896535208286	0.0300800312604856
SAFB	0.507262274651892	3.53300135080554	0.00169005239539261	0.0300800312604856
FAM81A	1.03276971246508	0.432092097643208	0.00169769016758374	0.0301900562820316
TMEM240	1.05519486224593	-1.07666672465432	0.00170743993100522	0.0302567645048027
ODAM	2.3293254700399	-1.20555168017135	0.00170777850057365	0.0302567645048027
CST2	1.55608992697466	0.504653114761203	0.00170836485063154	0.0302567645048027
BTF3L4	-0.337914801401533	6.42043949418622	0.00170931697444273	0.0302567645048027
AC122718.1	0.90377520899956	0.518852068619402	0.0017106721957749	0.0302567645048027
CDS2	-0.285297547981914	7.53364335083148	0.00171348151916345	0.0302567645048027
POU6F2	0.535513667642105	4.65153814658208	0.00171385838872769	0.0302567645048027
OMG	1.0679441512848	0.777402070592463	0.00171442021173008	0.0302567645048027
GAB2	0.360905432783708	3.45844931317164	0.00171576702318237	0.0302567645048027
LMO4	0.87878481068769	2.93128541980008	0.00171603352098616	0.0302567645048027
SELENOT	-0.396290382792072	7.98168380296583	0.00172137055812187	0.030325079458502
MED20	-0.45523684707234	4.77163257871609	0.00172729873755398	0.0304036836359777
PSMC3	-0.340915115989917	6.07588085734376	0.00173197791281715	0.0304601883140489
ARHGAP22	1.42518676060135	-0.696837293157302	0.00173742809194995	0.030482512730314
GYPC	1.05701748814615	1.268062376887	0.0017374861182668	0.030482512730314
PUS7	-0.470051399670454	3.03347785611797	0.00173765758607336	0.030482512730314
SERPINF2	1.28366870121526	-0.422818892760327	0.00174089154820235	0.0305134287844258
CERS1	0.872511300326521	0.796161755473459	0.00174385231982704	0.030516707913302
PFN1	0.332121288036987	5.57871527886021	0.00174402213056488	0.030516707913302
WDR60	0.409391683793573	4.67466712390839	0.00174565291644233	0.0305194883831633
F12	1.0509542711326	0.417687017106939	0.00175032627501165	0.0305754130685481
TAP1	0.661578668192431	1.94882255730463	0.00176375547027018	0.0307840653838823
DDX50P1	1.07494027477942	0.554935226636423	0.00176551929749279	0.0307889340904231
MTUS1	0.519919544599024	6.34159665454288	0.0017684028531541	0.0308010301175823
DSCAM	0.534982000752308	3.70936512543482	0.00176918383747482	0.0308010301175823
PTGIR	1.20424075869186	-0.23367559991901	0.0017719163997428	0.0308188448291046
GNAI3	-0.30919952387686	6.52703927979939	0.00177317973866032	0.0308188448291046
ARMC1	-0.348470744911446	5.73555023236204	0.00177761115830156	0.0308399003369441
CTHRC1	0.824688471124842	1.78647593074366	0.00177876054186443	0.0308399003369441
MCOLN3	-0.546202690537116	5.94247117093838	0.00177885318557922	0.0308399003369441
EAF1	-0.347711483815013	5.69443635351436	0.00178311738072533	0.0308880024138177
THUMPD3	-0.287349056739211	5.03968087811784	0.00178955890804539	0.0309664620294924
CCNC	-0.322965226227802	7.08436081103699	0.00179089532738599	0.0309664620294924
TNFSF13B	0.632350066009239	2.59105540897529	0.00179212705258697	0.0309664620294924
ORC2	-0.282582409086917	4.65559037262919	0.00179950898003864	0.0310681254796846
RSL24D1	-0.367571246398823	6.84476005361465	0.00180168235054576	0.0310797699988073
COMMD8	-0.378417873528278	5.11932280286183	0.00180400005287466	0.031093882873114
PFKP	0.493808644227408	4.44006551299588	0.0018157683904435	0.0312690798392222
MRPS34	0.426421835675048	3.46099985148158	0.00181723337322212	0.0312690798392222
SGK3	-0.331185111549208	5.17108046269915	0.00181868870441774	0.0312690798392222
PPIE	-0.303036645130793	6.35412804884797	0.00182097430655423	0.0312824376523629
IGLV3-21	3.72586574459948	0.825589677735608	0.00182415687706196	0.0313111695744038
LINC02388	0.948064778815772	2.37951525602362	0.00182613618647843	0.0313192173917538
PLA2G2A	2.85123142838415	1.32910335303323	0.00183201875486015	0.0313941395719217
REEP5	-0.328967970906141	8.25508136291462	0.00183485342179131	0.0314167511980535
ABT1	-0.332137519426078	5.43358153831712	0.00183691395182231	0.0314260815107554
BGN	1.1084573477563	5.0059333282228	0.00185002820855669	0.0315891783779657
ZNF880	-0.427106370503396	4.01920647203155	0.00185025674127917	0.0315891783779657
ENTPD3	-0.617156207676945	7.22619522126799	0.00185173407418067	0.0315891783779657
ABTB2	0.751684953170303	0.411495699110952	0.00185430675687598	0.0315891783779657
CERK	0.385213699158813	6.75315772052284	0.001854735901237	0.0315891783779657
PSMC6	-0.278611043947082	6.44168119273029	0.00185723769033451	0.0315891783779657
ITGA11	0.9330360582556	1.19090779659752	0.00185862363379064	0.0315891783779657
AC091965.4	-0.893236575727334	-0.0188689647144492	0.00185863504321766	0.0315891783779657
SLITRK5	1.54676104776574	0.727992959268453	0.00186519951026415	0.0316747844761074
YWHAE	-0.33639354722073	10.0214944423945	0.00186858960113908	0.0317063873810302
CAPZA2	-0.387096217204071	8.03060768306214	0.00187586550497917	0.0318038194977459
FGB	2.76122350454486	3.90050259203968	0.0018803892704163	0.0318544701977794
BZW1	-0.361749509310792	5.41532871365862	0.0018894917776095	0.0319825404152922
CASKIN2	0.629444027034361	1.80695065069089	0.00189902384893242	0.032103386449651
ARHGAP15	0.880139848265347	2.42811156393269	0.00190056602311949	0.032103386449651
DISP1	-0.45136137533113	3.69594367055184	0.00190386107534481	0.032103386449651
PRELID3B	-0.429698474394773	7.4556885829784	0.00190420265930174	0.032103386449651
CEP112	0.394940759308605	3.93927380150287	0.00190573353123831	0.032103386449651
GNL2	-0.376854170456785	6.08360505834732	0.00190599144047941	0.032103386449651
ANGPTL7	1.67396855733225	0.247228372526565	0.0019087685367101	0.032103386449651
CIAPIN1	-0.31002370176865	5.54978084384729	0.00190901738569663	0.032103386449651
PALD1	1.38157198757376	-0.289816183170269	0.00191492329897791	0.0321766082692926
PLAC8	0.432332023866201	3.68019281108886	0.00191908738515489	0.0322204671507585
MISP3	0.653522239659572	2.06260533232328	0.00192381928215635	0.0322638580866622
AC023034.1	2.09034057850067	-1.05501107749329	0.00192913870852348	0.0322638580866622
ESD	-0.347483709773669	7.39597892100204	0.00192923411151075	0.0322638580866622
MRPS36	-0.38434929411028	5.22341655302071	0.00193059960941379	0.0322638580866622
RARA-AS1	1.46325843268763	-1.05902028795796	0.00193061635335018	0.0322638580866622
MARCHF6	-0.306070961242872	9.35400379117351	0.00193100785558465	0.0322638580866622
EHF	0.635689164531625	5.14496335239863	0.00193295095308621	0.0322703204607428
SIN3B	0.566637106744742	2.6933407824615	0.00194108240277047	0.0323761991818605
IGLC3	2.48214079379335	2.58445782689133	0.00194241580816178	0.0323761991818605
PLXNA1	0.725065617488325	1.73288173257297	0.00194820184944278	0.0324405406188274
METRNL	1.26149917975752	-0.622027297320274	0.00195089596964935	0.0324405406188274
CHKA	0.411097854147005	4.33009959110869	0.00195096957567773	0.0324405406188274
TGDS	-0.377174261022016	4.78738766957097	0.00195531721252058	0.0324513382533093
PIK3R6	1.62496728672701	-1.08540273973205	0.00195583955045093	0.0324513382533093
WDR34	0.515658463456282	3.55916835805668	0.00195840996062214	0.0324513382533093
ARRDC2	0.476787331544332	3.65967012605648	0.00195998786711554	0.0324513382533093
SYNE1	0.255959018959702	7.30017744853364	0.00196084573467755	0.0324513382533093
FABP6	1.33030123124732	0.56584798325456	0.00196100925157447	0.0324513382533093
LNP1	-0.553855392940959	3.71580137677237	0.00196534121539175	0.0324637314280571
NUFIP1	-0.402600138406967	3.03153135465164	0.00196537677858273	0.0324637314280571
TCEAL8	-0.334228520903104	7.38838757342959	0.00196645510844657	0.0324637314280571
TSPYL4	-0.284868551693074	5.63130036965957	0.00197322625704307	0.0325495993952172
AC007342.1	1.47785452887891	-0.948906397822172	0.00197922846121604	0.0326226567116969
WDYHV1	-0.436446117319577	4.44682652879807	0.00198320507046463	0.0326622375981605
CASC15	1.35107767962306	0.562874149049602	0.00198832232581488	0.0327205265283901
EEF1DP7	1.04427286328082	0.267493330117439	0.0019943397325592	0.0327935244683704
RRN3	-0.361860955012709	5.65987307889418	0.00200046729210537	0.0328682165624444
ZG16B	1.78263579961243	0.164787965937686	0.00200348998266251	0.0328717028350833
ZEB2	0.878902530741596	4.0710676526595	0.00200385012700966	0.0328717028350833
IER3IP1	-0.362613951545879	6.76949970595042	0.00201122730005445	0.032966638787849
CRYBA2	0.775438295762884	6.70524709309808	0.00201340858993048	0.0329763247331821
GFRA1	0.733340723503545	2.46980661288237	0.00201974717977441	0.0330540313911779
AP006248.3	1.19813553708301	0.202174380368096	0.00202276268984227	0.0330772747428071
NIPSNAP3A	-0.37825205179588	6.56490090365591	0.0020289387671825	0.0331521239854446
ZNF569	-0.465889651235079	4.14955383487211	0.00203675103412908	0.0332535690493437
COL28A1	0.978457373826915	2.49415160214087	0.00204129908595406	0.0333016023188493
LINC01814	0.932602309007394	0.456843603058357	0.00205028730622603	0.0333882889982206
ODF3B	1.58383845444192	-0.775052380883687	0.00205115574640246	0.0333882889982206
PLP1	1.54960745901101	0.557452567259766	0.00205144346195964	0.0333882889982206
FBXO32	0.534237173233145	4.57764190837581	0.00205398282631137	0.0333930289817166
ZNF521	1.07785272613424	1.26105589634753	0.00205522988927044	0.0333930289817166
PPP1R18	0.964948545507618	1.5563729485168	0.00205656609643849	0.0333930289817166
C9orf153	1.50404591523491	-1.31075838151369	0.00206172116658977	0.0334505386457268
LINC00475	0.66573625423376	2.60040808189986	0.00206362528373374	0.0334552543066608
TTYH3	0.847656965683628	0.595880268744843	0.0020724170386941	0.0335715369510329
VSIG4	1.24658022120226	2.91905805709738	0.0020758560445938	0.0336009953822424
FKBP2	0.414450739872731	8.05683023114265	0.00207805538807659	0.0336037074744242
ZCCHC24	0.973339498928229	2.378116684773	0.00207926485120262	0.0336037074744242
BCKDK	0.45798963595939	3.41611941021639	0.0020857785704635	0.0336827248119632
DCAF13	-0.35453615080009	5.94512943069495	0.00209735419265054	0.0338432989763494
IFI6	1.14584292867469	7.3658854199557	0.00210070351763258	0.0338709855661832
FMN1	0.501725942578074	4.9543374630007	0.00210433926274528	0.0338933787475367
LYRM7	-0.350178564212211	5.70040940160406	0.00210536155422365	0.0338933787475367
C11orf96	1.49524997980631	0.910953526925081	0.00211433088405563	0.0339560817516541
REG1B	2.41409757650402	8.76797218073424	0.00211609620602085	0.0339560817516541
MRPL30	-0.374584034802822	4.43092673369481	0.00211650612155069	0.0339560817516541
SRPRA	-0.362093834149945	7.72903992295006	0.00211795444831928	0.0339560817516541
GNA15	1.27796803596663	-1.06411049711025	0.00212091329524713	0.0339560817516541
TMEM216	-0.33380574384087	4.81392497205177	0.00212092383454798	0.0339560817516541
RASD2	0.81013146767728	0.9724297697874	0.00212191741118759	0.0339560817516541
PLEKHB2	-0.30806733971212	6.58280126555056	0.00212235746082198	0.0339560817516541
STMP1	-0.35376865811398	7.29886052706425	0.00214003716290914	0.0342125447748043
PNRC2	-0.374320289056494	6.63398359124878	0.00214654286154608	0.0342901126611386
SIGLEC10	1.49886738004371	-0.617999989893128	0.00215192349691778	0.0343496025470286
PRKCE	0.347735374634621	5.18930864406991	0.00215647421355937	0.0343755887147604
PDLIM4	0.628257745526	1.16696208339759	0.00215735844036477	0.0343755887147604
ARRB1	0.679673695771678	2.6537431323454	0.00215949795239779	0.0343755887147604
NUDT21	-0.331801258442878	5.97236291636789	0.00216018288378745	0.0343755887147604
SLC4A8	-0.288206741781575	5.79968485429719	0.00217757393257834	0.0346224373268441
SSR1	-0.345858066989499	8.77032089407592	0.002180137033696	0.0346224373268441
HLA-DRB6	1.1472476528832	1.49782657158385	0.00218070427532473	0.0346224373268441
CCNH	-0.320724790780408	6.11606097739717	0.00218465282016171	0.0346585893083804
WLS	-0.413603315849062	6.22266827902992	0.00218855945968164	0.0346901387244659
ATAD1	-0.318183541484509	6.3495760946075	0.0021899875375127	0.0346901387244659
HBS1L	-0.374167599280549	6.41886010795643	0.00219346614319823	0.0347058999019783
UBA3	-0.330383798973615	6.38770508830316	0.00219734670657227	0.0347058999019783
LAIR1	1.23906384320222	1.24962742524112	0.00219757189299696	0.0347058999019783
AC010307.2	1.54505459962381	-1.15838247233019	0.00219767767404376	0.0347058999019783
CHD5	1.12284754472693	1.82445263778158	0.00220149172686922	0.034714069688623
PASK	0.697009867320249	2.69220505865682	0.00220154336342123	0.034714069688623
SLC9A3-AS1	0.864329792415926	1.72964275993664	0.00220718149138388	0.0347765260059611
CLDN5	1.18562523486961	-0.575072539605928	0.00221281086590397	0.0348387496617455
ARHGAP29	0.515320467551106	4.0590907520427	0.00221983123182897	0.0349227622093883
TAB2	-0.274972655640213	5.84037605965011	0.00222550158219719	0.0349718506794416
RNF44	0.507550814638286	2.9348468695575	0.0022277704362072	0.0349718506794416
EMC2	-0.376425516570452	6.37989398730866	0.00222888340871427	0.0349718506794416
CH25H	1.15444845365411	1.08854600103975	0.00222969793094872	0.0349718506794416
MSANTD4	-0.338106355904169	5.48296595217277	0.00223415006423881	0.0350151939395252
SASH1	0.464185505768321	4.40257969683208	0.00224477634918817	0.0351551643507679
LINC02605	2.01897694279475	-0.546499496614364	0.00224700365353243	0.0351634873630151
PDLIM7	0.876192327245426	0.942621555826031	0.00224922286792204	0.0351716713170162
TMEM181	-0.264139748113308	6.16697623930361	0.00225442143717392	0.0352263967594584
CDC7	-0.550397617990991	3.0728298913252	0.00226562494419452	0.0353634670668828
PHYKPL	0.49060675231741	4.45063350822905	0.00226892434463356	0.0353634670668828
ZNF540	-0.339675792383613	5.43737708385058	0.00226948717507394	0.0353634670668828
GFPT1	-0.282533528758309	7.361303462498	0.00227161995143905	0.0353634670668828
PSMD10	-0.355258894787876	6.16073948254547	0.00227181754002925	0.0353634670668828
BRS3	1.19515957625026	3.28370225812886	0.00227342665059825	0.0353634670668828
GBP2	1.03120947655846	2.76929652147695	0.00227999717320296	0.0354390864965243
AL049835.1	0.896628303163646	0.549048220275655	0.00228203728466965	0.0354442270394197
PDCL	-0.364637646060785	4.9490044848128	0.00228812666470914	0.0355122053837905
PGK1	-0.324046728999854	7.97221434302395	0.00229279836999361	0.0355580958876721
EDA2R	0.600730407451343	3.70432419469252	0.00230021553775976	0.035646464256688
AC109466.1	1.93801830299398	-0.964193631769263	0.00230521109683081	0.0356972009654869
CLGN	-0.395599017385863	6.25788006044986	0.00231038880206943	0.0357506804559028
TSPAN5	0.64792004175274	4.06928904435056	0.00231447566588502	0.0357872132230618
TLK1	-0.43128585508202	8.02192514761061	0.00232173902130576	0.0358727709439455
TARS1	-0.388382400091941	6.52007521910774	0.00232544787019582	0.0358777412674443
HOXB-AS1	1.64202823165117	-0.0251518091381653	0.00232552130520594	0.0358777412674443
ARMCX5-GPRASP2	-0.429285242775515	3.66177364232841	0.00233798451461584	0.0360432036509736
FYB1	1.14161403670329	2.69904451171307	0.00234224975622482	0.036064806545611
LINC01727	-1.84694181374509	-0.803575574952927	0.00234286445222754	0.036064806545611
CD248	1.17599310566885	1.10670265607673	0.00234471068580759	0.0360664510906679
C4BPB	2.36925364304617	-0.899605985010272	0.00235089847686158	0.0361348257358968
SPTSSA	-0.42060763060963	5.9871568698989	0.002358330155384	0.0361991043879356
FAM20C	0.590779912755608	2.71956324664365	0.00235857198109964	0.0361991043879356
TXNDC9	-0.374264095124851	5.73515456821275	0.00237276649335434	0.0363900245855785
LYPLAL1	-0.325857517247337	5.97431491136389	0.00237697609773129	0.0364004080022689
AC009951.4	1.62623921853141	-0.35950004887561	0.00237834055223101	0.0364004080022689
AC022613.3	1.01103474963369	0.719858373298984	0.00237914172497363	0.0364004080022689
ZSCAN21	-0.35331875263327	3.27981232378148	0.00238191099824563	0.0364004080022689
NCF4	1.2593096430897	0.686110346134937	0.00238222105903443	0.0364004080022689
LMO2	0.605855248666071	4.54160640861494	0.00238716770662078	0.0364491328400455
TFF2	3.68803489180359	3.23765281346258	0.0023922972282327	0.0365005761791059
FTSJ1	-0.331444963007737	4.42214623666378	0.00239688412547259	0.0365373378048525
TNFRSF10C	0.949256794563547	0.373953950991693	0.00239941120887959	0.0365373378048525
MRC2	1.25334046159684	0.735696707617545	0.00239999296311594	0.0365373378048525
CCR7	1.92759146148158	-1.12217706493229	0.00240495649238851	0.0365860402565487
TENT5C	-0.433572088924897	8.29681217132583	0.00241202750625522	0.0366468169162084
CCL4	1.18021926043739	1.61667505918354	0.00241248638006388	0.0366468169162084
EIF3L	-0.419916194963241	6.69268204250269	0.00242357922861085	0.0367860564688852
GIMAP2	1.22085380593368	1.30685598349558	0.00242520082917608	0.0367860564688852
CCDC74A	0.777971556914393	1.24224890065502	0.00242716811221623	0.0367889845078973
COL6A3	1.1079748159393	5.31937496671796	0.00243138758112786	0.0368260200837736
PRMT5	-0.411850892007276	3.31665050919942	0.00244069219003515	0.0369399653725393
PLAAT4	0.719684040971384	3.43706295695968	0.00244301069220825	0.0369480865812823
WARS1	-0.363785485300718	6.15342361705938	0.00244727556268316	0.0369729319256791
PMPCB	-0.291165406313953	6.82378489564565	0.00244885094115025	0.0369729319256791
DOCK8	0.927281208462312	2.24631521826522	0.00245000281967124	0.0369729319256791
OTUD6B-AS1	-0.344013044600553	7.16595702882572	0.00245406980058415	0.037007372592809
XRCC5	-0.285574822220028	8.00811265189266	0.00246567712676321	0.0371553889705197
CCL5	0.974599022504624	2.17212657093186	0.00247132111475437	0.0372133938376411
COL3A1	1.13512278865491	6.95614341669465	0.00247695232035364	0.0372711221789062
LRRC53	2.08559677983734	0.550079025112509	0.00248023384182528	0.0372747217640963
SAMD8	-0.313696267054904	5.70132737370652	0.00248078688374501	0.0372747217640963
BROX	-0.404750290456037	7.2956847097598	0.00248492581837353	0.0372835178199707
PADI2	1.6918169858921	0.503958723220115	0.00248496848937543	0.0372835178199707
NAPA	-0.338576476041953	5.46194915609008	0.00249423727465315	0.0373760130002212
MRPS9	-0.306530152913714	5.70676331397586	0.00249473846116741	0.0373760130002212
BBS2	-0.295209087501846	6.17002834100679	0.0024976232029109	0.0373922145215577
PYCARD	0.997812394247595	0.047533638070056	0.00250476265966223	0.037472044551296
UBA7	0.726470065423533	3.03642961424186	0.00251248679239357	0.0375605001011396
TRAPPC11	-0.283651324178276	4.91636460090381	0.00251539378371267	0.03757641178453
C6orf62	-0.38511214562848	9.13424821471082	0.00251717559530804	0.03757641178453
STXBP1	-0.277414546753106	6.94864327210011	0.00252559712598528	0.0376095234704439
GRIA3	0.348534483063798	6.96727954039746	0.00252737450765318	0.0376095234704439
AC087163.2	1.42308512221355	-1.28725328842167	0.00252766250010226	0.0376095234704439
CD3D	1.52595869172251	-0.126875860375403	0.00252815077105403	0.0376095234704439
UBE2N	-0.360156586475367	7.17417332858405	0.00252846277877014	0.0376095234704439
SVIL	0.458298381183391	3.84362577110813	0.00253699252641508	0.0377093476954958
CLCNKA	1.24212263558011	-0.252953989400289	0.00254607332978619	0.0378172138202841
CDRT4	0.878713522207803	0.069483134203955	0.00255262684949947	0.0378710467475771
NIPAL2	0.34691807358503	4.48851855092557	0.00255480932633547	0.0378710467475771
UTP15	-0.365540535354436	4.20338034905679	0.00255699170693914	0.0378710467475771
FBXO3	-0.383183739574992	6.90608847307603	0.00255700339747325	0.0378710467475771
MEX3A	1.37052841133233	-0.704959134634168	0.00256630003187231	0.0379816068243201
TFIP11	-0.466661793617123	3.9425666134151	0.00257238427046409	0.0380444991783687
VPS26A	-0.363299261454272	5.79096910102466	0.00258964548988087	0.0382518900649751
AL391832.2	0.972578812523614	-0.176502378917019	0.00259127385096804	0.0382518900649751
UBR7	-0.313130704148188	4.65276076364988	0.0025919414295293	0.0382518900649751
IL6	-1.70057719595037	0.121665078625724	0.00260762374076332	0.038455958936506
S100A13	0.634678403034804	3.38325269931358	0.00261201696370786	0.0384933701083742
PCDHB14	0.511004323302867	2.52560325510471	0.00261670692227983	0.0385350980351365
PTPN11	-0.331017373695683	6.20879444410347	0.00262804293617094	0.0386745708172495
UBE3C	-0.288611088297491	5.7713227535614	0.00264424893032303	0.0388854621065588
FARSB	-0.36660515041651	6.31246264840747	0.00264859095621082	0.0389160158646893
ITCH	-0.254432404980491	5.82991626931175	0.00265166991246232	0.0389160158646893
KLC1	0.364909353455552	3.82261456197618	0.00265310285395084	0.0389160158646893
YIPF6	-0.273817824535773	7.48358960364101	0.00265383392489369	0.0389160158646893
TMEM45B	0.944653831368892	4.26006332193941	0.00265943863022266	0.0389528828964896
LANCL2	-0.297142315925523	4.13946839137612	0.00266158028620072	0.0389528828964896
HSP90AB1	-0.320807600369356	10.5131989940639	0.00266198384684474	0.0389528828964896
UBE2D3	-0.241666201403282	8.03369984114507	0.00266488569051412	0.0389641729436937
SFXN3	0.523614739363878	2.89515405517109	0.0026665136921679	0.0389641729436937
CORO7	0.518741292493664	3.06663464858504	0.00266976154325462	0.0389841588728061
FCGBP	1.06492752081633	1.84117631340467	0.00267558062648818	0.0390258770179346
PDCD1LG2	1.80646275664744	-0.609768074269509	0.00267638278849785	0.0390258770179346
KCTD16	0.831493610691953	3.14080145497773	0.00267896319827029	0.0390360519438752
AOC1	1.21606463966865	0.223384890931593	0.0026866935941004	0.039121202018028
ANG	0.892290554948077	3.68898404642258	0.00269913676095694	0.0392644925979316
AC138409.2	0.493381723157452	2.71103071443356	0.00270032150685558	0.0392644925979316
ZDHHC6	-0.326216014147955	5.76879577007109	0.00270970362059541	0.0393733038353509
AC100763.1	1.17701240078929	-0.882112305380715	0.00271417850807508	0.0394107082387513
CCK	3.20043891906029	-0.533844250411362	0.0027179888356779	0.0394384174302178
RBM23	-0.304627829708924	7.01595947237198	0.00272443654133173	0.0394771501922469
CCT2	-0.285087094316007	6.60540598338036	0.00272446597179191	0.0394771501922469
ALOX5AP	0.566712444192486	4.22819959653263	0.00273008296454709	0.0395309149929357
SHISAL2B	-0.551127409205341	7.6695861014547	0.00273702872421159	0.0395833478779737
ZNF468	-0.422197247381864	4.60363197553015	0.00273752210547453	0.0395833478779737
SLFN12L	2.12955492990956	-1.57007591630409	0.00274391762718327	0.0396481756095088
BAIAP2L2	1.060724304784	1.47836219535607	0.00274730714335471	0.0396695080901532
HOXB4	1.53032189230976	0.280848322472933	0.00275324021433364	0.0397019399017697
HTR2B	0.84455682581141	0.256989713763755	0.0027533826659631	0.0397019399017697
NPNT	0.877971455479431	5.658871849024	0.00275907941220678	0.0397564361446196
TMIGD3	2.58210403175214	-0.627517263186898	0.00276359608127079	0.0397699484405762
RIT1	-0.336688772663122	4.77313163675169	0.00276400554439126	0.0397699484405762
GNPDA1	-0.501564571959776	5.86141214409413	0.00276577119128579	0.0397699484405762
ABCA8	1.16506767570794	2.57905610929429	0.00277515012981925	0.0398771572708262
HLA-DPA1	0.925551146700116	5.34185288943891	0.00279643037338619	0.0401551134294755
EIF2S1	-0.338024809443351	6.44040313792209	0.00280802390804291	0.0402490390299075
FAM102B	0.922408455473823	2.03246015270624	0.00280985404400808	0.0402490390299075
LMBRD1	-0.3374412485197	7.60924258968207	0.00281284409129478	0.0402490390299075
POLR1C	-0.275199738335079	5.77756696457781	0.00281300653437589	0.0402490390299075
HGF	0.804975084294008	2.22372086495634	0.00281375303472134	0.0402490390299075
OR2I1P	2.55728338653721	-1.18462295005184	0.00281487027459403	0.0402490390299075
PSMD14	-0.35746036205881	6.70361431650614	0.00281954415131953	0.0402490390299075
SNTA1	0.486571794590804	2.74347899331345	0.00281992249359082	0.0402490390299075
LINC02512	-1.22436376729149	-0.269804779407101	0.00282044146180157	0.0402490390299075
FOXP1-IT1	0.958006695886467	0.940735928806126	0.00282475278482009	0.0402726016704129
RNF114	-0.334102257141616	6.29031375571047	0.00282597711263326	0.0402726016704129
AL008723.2	-1.2032210009292	-0.916076285921272	0.0028280448256075	0.0402743883646783
RMND5A	-0.469943963478181	6.39864042575592	0.00283615229087591	0.0403621261162059
NFKBIE	0.724513207605961	1.54103047923973	0.00284569110940366	0.0404601517201039
SLC27A2	-0.713005655886418	1.92756338507024	0.00284694291582501	0.0404601517201039
RAB14	-0.256070157518513	6.66763256093534	0.00284962456696367	0.0404607525082331
RUNX1	1.24171184915533	2.37333810181925	0.00285088784251403	0.0404607525082331
SCNN1D	0.949672411494402	0.222206674720912	0.00286987313833268	0.040702338935245
SMIM25	1.95905878190932	-0.751345878188815	0.00287343190987679	0.040724956015923
TAB3	-0.297626019227356	5.01942161228339	0.00288044884817206	0.0407832434308872
DERL2	-0.310605106414789	6.70548855490432	0.00288314144713555	0.0407832434308872
MT1M	-1.38850511063872	3.04069253802995	0.00288344513478084	0.0407832434308872
EFNB3	0.557091251638033	4.18697399228907	0.00289178834254999	0.0408576811495271
ATF2	-0.314133701332819	6.43365207422782	0.00289264894755272	0.0408576811495271
EFEMP1	1.06897065940415	4.05171143279513	0.00289513387359706	0.0408649427290912
SLAMF8	2.1667103541456	-1.31094990960107	0.00289829891520301	0.0408817877596832
EXOC5	-0.293778338140224	5.51691940429939	0.00290322621851933	0.0408925924451629
COX15	-0.329577799895198	5.68340560190619	0.00290398571134861	0.0408925924451629
PEX3	-0.367573584796277	5.136302457764	0.00290498136830118	0.0408925924451629
SMG8	-0.513750997970469	2.90061298798631	0.00291328366300526	0.0409816395877978
RASGEF1A	0.434240110598931	4.19087360133403	0.00292913634295952	0.0411720722307741
PIK3R4	-0.280120619414779	5.02418849714125	0.00293079231312383	0.0411720722307741
UTP11	-0.297815578023519	5.43827215650453	0.00294012430773048	0.0412752048211182
IQSEC3	0.575901705284852	3.4312786948759	0.00294808963551409	0.041359024758041
NLRC5	0.59037877918056	3.52832651233693	0.00295312130232511	0.041394430076514
COL15A1	1.12093075469397	4.51712040566436	0.00295460605320669	0.041394430076514
AC008894.3	1.70190896786786	-0.882650346931428	0.00295688242934062	0.0413983505552854
CBWD1	-0.402602839359319	4.38019247303158	0.0029822797013303	0.0416590706265401
TFPI2	-1.68510061731312	2.25779771045043	0.00298322372850205	0.0416590706265401
AC007099.1	1.47869969166518	-1.10319146197269	0.00298341339181196	0.0416590706265401
IL2RG	1.35046817730859	-0.206852720140724	0.00298354086715274	0.0416590706265401
UBE2QL1	-0.553317743839482	4.39936933262088	0.00298565542502137	0.0416605418827847
COPS3	-0.33505335276532	6.42187174498436	0.00298793788164609	0.0416643523711712
STARD13-AS	0.747985756100982	1.45815003899996	0.00299301888823606	0.0416725085843629
AP005131.1	1.15733842494407	-0.342359941027957	0.00299352681761054	0.0416725085843629
SATB1	0.276533771095023	6.74606140424887	0.00299526948533803	0.0416725085843629
NAA30	-0.303473625337576	4.87476946472394	0.00299656186637498	0.0416725085843629
PJA1	-0.319010657078259	5.891460884956	0.00299874471827415	0.0416749140304387
MFAP4	1.09829506706345	5.49961540347128	0.00300219599955456	0.0416834426708054
PIGV	-0.385497534061005	4.7128253193412	0.0030033789896399	0.0416834426708054
DECR2	0.608999677221123	2.37044224599857	0.00301129103106242	0.0417271613926398
AGAP1	0.373802969389957	3.977704052261	0.00301278140253741	0.0417271613926398
CSF1	0.931047985245168	1.86052205958236	0.00301423178287304	0.0417271613926398
C2orf88	0.651425976912248	2.40591221050366	0.00301457862388109	0.0417271613926398
TEC	-0.499660153402972	3.31036815896531	0.00301805248510171	0.041727399358823
ZNF146	-0.273894249996102	6.04796812759479	0.0030186206432715	0.041727399358823
SPINT2	0.349119446910258	8.55822375367645	0.0030294478458013	0.0418491679431645
BBS10	-0.419656544594422	4.36070804487706	0.00303688814025492	0.0419240183676336
MMP14	1.14635150858958	-0.00560451290655305	0.0030395319447115	0.041932598052956
AC010967.1	1.13421327688668	-0.662493731452367	0.00304322016682596	0.0419439105566844
CBLL1	-0.364454996112333	4.91323194799448	0.00304591226932532	0.0419439105566844
PPP2R5A	-0.31268295890028	4.96121254146989	0.00304642051113415	0.0419439105566844
RARG	1.04323081159294	1.16523993450375	0.00306414979255627	0.0421600172187486
CMTR2	-0.281642872947216	5.04991944941383	0.00307836631949551	0.0423275368930633
PMEPA1	0.915612587442869	3.58005585480425	0.00308124653212619	0.0423390635146696
NPTX1	2.19628708627669	-1.10111754549283	0.00308789843407877	0.0424023669076975
GRPEL1	-0.359712242292743	5.47289474759353	0.00309340362249939	0.0424419680976867
CENPE	1.11883604361386	0.333596872541708	0.00309600642869879	0.0424419680976867
CIT	1.04598678400589	3.43925728182776	0.00309692296753315	0.0424419680976867
GNB4	0.508921005663628	2.98191356164773	0.00310023264839145	0.0424592628562726
MLIP-AS1	1.2365522359872	-0.0422350084063639	0.00313543029869445	0.0429113002764205
RAB7B	1.25515365288839	0.693973057399329	0.00313902766092975	0.0429113002764205
COA7	-0.497713699235212	3.61754285771142	0.0031394474328107	0.0429113002764205
CSTF1	-0.320336281407473	5.89479080063258	0.00314852892219876	0.0430070798430773
PIAS1	-0.317308385756259	8.20402731501919	0.00315709728924929	0.0430938769094056
RNGTT	-0.371005393637117	4.2616729635989	0.0031590399277693	0.0430938769094056
YPEL3	0.468370009570351	3.76379823408752	0.00316219088318349	0.0431084996468177
CS	-0.256697802658197	6.2971016691446	0.00317036834464206	0.0431509417254809
ANKS1B	0.668927803597003	4.52957695164238	0.00317715880580287	0.0431509417254809
RPF1	-0.290564654944762	5.99726492652176	0.00317859567742063	0.0431509417254809
KIAA1191	-0.282244261356564	6.08791339194484	0.00317872157023611	0.0431509417254809
ZNF22	-0.320693393831478	5.57167489009014	0.00317963048559512	0.0431509417254809
SPTLC1	-0.3401993600809	6.58349660203183	0.0031806524872174	0.0431509417254809
CACUL1	-0.318120241948531	7.16021391985742	0.00318087502889021	0.0431509417254809
MYL9	0.954261969745814	3.33422390953913	0.00318195273201159	0.0431509417254809
MRPS27	-0.287513080185588	5.95632403118784	0.00318773345176269	0.0432010804720911
TMSB4X	0.404896531606718	8.04585773507783	0.00319796682622476	0.0432947419843437
DDX50	-0.295817987381177	5.83948554935057	0.00319911147695872	0.0432947419843437
MDK	0.564919367263601	5.47427763714213	0.00320090858268623	0.0432947419843437
NCBP2	-0.313253545250452	6.27218359146689	0.00321032306142852	0.0433937735845635
SH2D1A	1.97294704126028	-1.24839831009402	0.00321716420856633	0.0434366028989256
OSBPL3	1.3019937170273	0.994046940518399	0.0032181849116213	0.0434366028989256
ZER1	0.39082048514776	4.11295305488909	0.00321977615894134	0.0434366028989256
ADGRE2	1.48293867709837	0.0855636153313709	0.00323613398024031	0.0436067043710555
SGIP1	0.543646473358972	4.72437371291226	0.00323659117564767	0.0436067043710555
OTUD7A	0.548712046903008	2.3060667939525	0.0032448953117991	0.0436849497253104
RELT	1.59700902215226	-1.23288618999108	0.00324661237167607	0.0436849497253104
HMG20B	0.664032515952448	1.10573175125823	0.00325003383328397	0.0437026274534002
IQCB1	-0.319164906009484	5.23632455464153	0.00326404890158678	0.0438590796943998
PAPPA	1.15974126468792	0.789398719627454	0.00326589915833872	0.0438590796943998
ZNF385D	-0.529100813088371	4.96220694760053	0.00327382830520125	0.0439371067367948
SIPA1L2	-0.446531661513252	5.19688105383155	0.00328736164407299	0.044090196435869
ST6GAL2	1.99305837502986	-1.60429861677252	0.0033003948392877	0.0441956990314449
AL592076.1	0.69454071375132	1.91566988473442	0.00330149761938294	0.0441956990314449
ANKRD20A11P	1.53519400973577	-0.332230083306742	0.00330162227150751	0.0441956990314449
SKI	0.539678139957985	2.17281649364661	0.00330549760428929	0.0442190276289925
GBA	-0.425213709849556	5.41472868835338	0.00330894616591455	0.0442366207287157
MTERF1	-0.383132254165344	4.3408050910456	0.00331285973249691	0.0442604037070383
GABBR1	0.414226272437713	4.5768653270818	0.0033171759964308	0.0442895327018627
CR381653.2	0.803324307278361	0.226240449498141	0.00332047404949969	0.0443050382344762
TMCO1	-0.320096344949737	7.67986437555707	0.00332705949818291	0.044364359289275
KLRB1	1.31704365011041	-0.315645830816467	0.00333296636677064	0.0444145614492218
FOPNL	-0.327661557250539	5.25980560962612	0.00333672218686386	0.0444360530151716
GLIPR1	0.795086981869244	2.82125947214506	0.00333889731670735	0.0444364800140737
STOM	0.5196058670424	5.67371342038609	0.00334404973956985	0.0444765050352668
ZNF570	-0.348367403174243	4.26862497502362	0.00335915143189323	0.0446487211155808
ASCL2	-0.785502236722637	0.80246182441233	0.00336159379447575	0.0446525607485295
FBXO33	-0.25707702413295	4.94397373766727	0.003376714190147	0.0448246918903317
HACL1	-0.323606042737173	5.18658780512357	0.00338181634454696	0.0448636992349208
LACTB2	-0.378004614675057	4.54737171410263	0.00339287999486374	0.0449776574917977
TSPAN18	1.29996796977308	0.433600447996546	0.00339474482636428	0.0449776574917977
AURKB	1.91810795651074	-1.52914397168414	0.00339968997661309	0.0450144135792289
SBNO1	-0.22437081636915	6.81279816231681	0.00341056274730044	0.0451295587525683
ACADM	-0.303122333822724	6.60184832817745	0.00341613004823151	0.0451516836927322
EIF4G2	-0.355578368965756	9.53436179903129	0.00341835415798764	0.0451516836927322
ABCA6	0.476379521903106	3.77713639584916	0.00342075633879705	0.0451516836927322
IGFBP6	0.814903593415993	1.24303677504696	0.00342094502441679	0.0451516836927322
RAB10	-0.266129949854544	6.42827098393221	0.00342332927817114	0.0451544100399991
DDB2	0.329793015587603	4.88145108606642	0.00342855330930033	0.0451945663498679
FAR1	-0.289337244083139	6.17050679755736	0.00343829747949661	0.0452906157365298
TSPAN11	1.42232601937944	0.268274931022158	0.00344020833301348	0.0452906157365298
CDON	0.492273034204285	2.99654657377214	0.00345023881437648	0.0453815883368853
ENC1	1.08281172794859	2.7592942477846	0.00345149577078699	0.0453815883368853
AC009318.4	1.04578047033535	-0.0348378875856773	0.00345647254965538	0.045415749919055
CLDND1	-0.370531853544803	6.99782140467142	0.00345847451758803	0.045415749919055
ZC3H15	-0.241089823620422	7.00924057642768	0.00346866792240306	0.0455207780829288
CLIP4	-0.322611835007028	6.02393006925319	0.00347521212550313	0.0455778136763487
PDCD10	-0.354589045826444	6.14355704873696	0.00348418150841253	0.0456665635758114
RAB21	-0.391372517950438	6.43031655131728	0.00348913000547422	0.0457025335840227
PI16	1.34299057809497	-0.0643711369503367	0.00349366364933937	0.0457330276319771
RO60	-0.291663373051942	6.91774631265911	0.00349889689285211	0.0457726353774691
SNHG15	-0.319902928390224	4.89837481894443	0.00350966060534826	0.0458844972584465
ARL1	-0.371481025026823	7.834898036951	0.00351854296229421	0.0459716372546757
SNRPD1	-0.330813696558641	6.56341786956571	0.00352330819392509	0.0459973724147032
LNCTAM34A	1.03552382895192	0.139437907084911	0.00352564313904673	0.0459973724147032
CASR	-0.433813503499398	7.48538810395682	0.00352716769420681	0.0459973724147032
NNT	-0.286996379699516	5.57799615322069	0.00353488910064185	0.0460690920815894
TRMT11	-0.285592097167935	5.62850632259171	0.00353778725933062	0.046077901270239
OLA1	-0.326366977262302	6.25694608128459	0.00354842793291374	0.0461794482000761
TSPAN1	-0.601408325722353	5.5404287206374	0.00355003812061352	0.0461794482000761
AL354977.2	0.985186385622791	0.678025338805104	0.00355625721260711	0.0462138128646174
RPL3	-0.392725453893089	11.5378113622292	0.00355713746476631	0.0462138128646174
ANKRD36B	0.310336248081308	6.29662844971993	0.00356373133389909	0.0462409175105951
ECM1	0.757762309065768	2.61794914099005	0.00356388334845348	0.0462409175105951
CD163	1.23137187210645	2.30471278032998	0.00356591401492364	0.0462409175105951
RAB6A	-0.286414423205846	5.73726137609248	0.00357126482524109	0.0462813600946087
HSP90AA1	-0.295572822287658	9.86496894651416	0.00357506174976399	0.0463016273462562
PSME3	-0.246559500134517	5.48872507568258	0.00358085475332923	0.0463442788820694
TRAM2	0.603812222079166	3.26107050852851	0.00358522554388817	0.0463442788820694
NR2F2	0.533615626485257	4.58736719201462	0.00358603719339521	0.0463442788820694
SRP72	-0.287691793970001	7.20857069319277	0.00358729527879052	0.0463442788820694
SEC23B	-0.442857790214438	6.83782470441612	0.00359128448820957	0.04636692644024
KCNH3	0.976514644472194	0.459045643735493	0.00359446230811304	0.0463790765144517
NNT-AS1	-0.259312670966707	5.19519491802017	0.00359936937833839	0.046390073061544
ELAC1	-0.282019760458351	4.67863882585172	0.00359978912737036	0.046390073061544
GREM2	-1.27955770119579	0.265052839471049	0.00360467769806973	0.0463988772074312
MMADHC	-0.354671168670824	7.21308861310511	0.00360497493999843	0.0463988772074312
ATP6V1G1	-0.321356472805371	8.86833715686345	0.00360718543806989	0.0463988772074312
SFXN4	-0.276227916194655	5.45418825119065	0.00361596801938854	0.0464830110861881
ABCC2	1.48911308949512	0.0188025536315568	0.00362290863603781	0.0465433770559133
SGF29	-0.333645342463594	3.73883877044902	0.003627442867797	0.0465727726710655
DEGS1	-0.343824851776166	5.5941330824864	0.00363057970989722	0.0465842019088607
IFITM1	0.907825401660109	4.54412146920883	0.00363421341151855	0.0466019883041665
SFMBT2	0.673297309171163	3.09173780611044	0.00364088949511212	0.0466587414593015
FSTL1	0.729321486151987	5.32305865340765	0.00364943229368262	0.0467393320626986
JAML	1.28737371825431	1.66125356251486	0.00365187603414664	0.0467417589926115
SLC35A5	-0.368260837044275	5.81796522240983	0.00365462469946381	0.0467480833703776
METTL14	-0.261044980626797	6.11517532181529	0.00366540761983346	0.0468524872691359
SMPDL3B	0.597836130384303	3.13493655623749	0.00366730585183543	0.0468524872691359
ACOXL-AS1	1.24358514020966	-0.282039522889112	0.00367604501444215	0.0469352175951096
XRCC6	-0.300653736942846	7.47001892558316	0.00368459750679369	0.0470154641866874
COPB1	-0.28043815211985	7.61124448474001	0.0036927122103882	0.0470900293249688
IKBKB	0.361054315217167	4.4076947120254	0.00369955210993393	0.0471468623113495
SLC30A7	-0.329330114343245	6.36436142450707	0.0037034828425201	0.0471468623113495
CCDC112	0.341711852043108	3.51758781527118	0.00370399029202741	0.0471468623113495
GRAMD1A	0.596729971062377	2.84622929002866	0.00371535489353068	0.0472625053480728
LAMP5	1.32015233008296	2.73326256886289	0.00372160767926418	0.0473130197606025
SLC25A4	-0.339187041393874	6.08855236600956	0.00373031952574587	0.0473947152980029
PTGES3P1	-0.500747470273182	0.765277967233539	0.00373643769510535	0.0474385635894228
ASCL1	1.84464732219508	2.31060458687989	0.00373834641452216	0.0474385635894228
TAX1BP1	-0.282326797810126	8.2041116757914	0.00374224154722312	0.0474589470835911
H3-3B	-0.33583545085523	10.1488591566245	0.00375674338226957	0.0476109737952479
FAM162A	-0.370882393437427	6.72836815985922	0.00375882151448376	0.0476109737952479
MRPS33	-0.297888929731395	6.59951241028819	0.00376216028048074	0.0476113684698642
SATB1-AS1	0.51610355486406	3.20853662523547	0.00376344504085399	0.0476113684698642
ATF1	-0.316119716024569	4.53884096622828	0.00376930223038433	0.047656391309158
TMEM184C	-0.316931653690204	4.66422779272504	0.00377292008238003	0.0476730639294027
SMARCD3	0.602204257104154	3.45540112258416	0.00377860027318641	0.0476900495086758
CCDC59	-0.284347779528018	4.82008297753884	0.00377886430396693	0.0476900495086758
FGF12-AS1	1.30986484404625	-0.72675486210885	0.0037837538943273	0.0477227110698763
ANTXR2	0.947545094976268	2.32918677965217	0.00380244357630407	0.0479091724716499
CHUK	-0.322100919200637	4.62496488136306	0.00380419263463384	0.0479091724716499
PIGW	-0.49974609315788	3.15598185107673	0.00380546935427092	0.0479091724716499
MAPK1	-0.260883433083248	6.1532892359932	0.00381438590882149	0.0479850174878683
CBX5	-0.298292966399816	7.80035982746795	0.00381612220098842	0.0479850174878683
IPO9	-0.248922692986555	6.21891881739028	0.00382076950026099	0.048009733976177
COX11	-0.248873424336546	6.01694393707778	0.00382422138206963	0.048009733976177
GPR85	2.09523668294276	0.586876146387964	0.00382503402597754	0.048009733976177
SLPI	1.2454804231352	3.09381773219302	0.00382783758399184	0.048015857413231
SLC2A1	-0.419083574598235	2.99433068887486	0.00383549075337584	0.0480827695110326
ZIK1	-0.463437459718121	3.09844818250327	0.00385161520266332	0.0482249156467984
RNF13	-0.317788810899718	6.79379703866081	0.00385295986499463	0.0482249156467984
INTS12	-0.340043594587208	4.63967619819447	0.0038550092274444	0.0482249156467984
DOCK6	0.721899775266882	2.63882325085317	0.00385613263286191	0.0482249156467984
THRB-AS1	1.03836702905354	-0.205858827224454	0.00385996547503598	0.048243751732894
MOXD1	1.31619005821664	2.07176095355236	0.00386440502314841	0.0482530733414051
BOLA3-AS1	-0.436685826043164	3.49557221803267	0.00386536555679161	0.0482530733414051
BCCIP	-0.274549155822721	5.92037797658507	0.00387188625409321	0.0483053919847309
BATF	1.64016943030249	-1.48008210688185	0.00388402495957677	0.0484276954520892
SARS1	-0.288697024603636	8.16365774795087	0.00388675658600865	0.0484326308959671
FTLP14	0.754175303617211	1.30324078529081	0.0038930281362877	0.0484816446882435
COMP	1.46981164294888	1.47385120304042	0.00390828439401619	0.0486424231152015
HADHA	-0.278915817641859	7.90490539409783	0.00391550550817157	0.0486918956892203
DLEU1	-0.388538144282861	3.60384388381005	0.00391695596863369	0.0486918956892203
OTULINL	-0.51779875207338	6.05098999466154	0.00392375376318228	0.0487052677281153
PDLIM3	1.01970790247103	2.25625140834345	0.00392578510545684	0.0487052677281153
PHF24	1.74923267551166	-0.615103819322834	0.00392622921107248	0.0487052677281153
MICALL2	0.754819091281795	0.557556083664102	0.00392742742422999	0.0487052677281153
WNT4	0.502822790302234	5.96681533727599	0.00393139315859416	0.0487200659423738
PGM2L1	0.619172437614336	3.06440134791791	0.00393484794377126	0.0487200659423738
NEURL1	0.405776306185951	5.61331563396346	0.0039368452349962	0.0487200659423738
NPTN	-0.258092114770585	7.43625402574315	0.00394055931224148	0.0487200659423738
PDZRN4	0.935957165274745	1.40609311046203	0.00394487580369565	0.0487200659423738
AL136526.1	1.41178554835143	-0.900811963522055	0.00394770525248779	0.0487200659423738
RBM33	0.319649767676386	5.24869974995111	0.00395006917217865	0.0487200659423738
RBM15-AS1	1.31334044642017	-0.716525107641291	0.00395385453838161	0.0487200659423738
PRDM15	0.521024905159299	2.5111786998564	0.00395461871135129	0.0487200659423738
HSPE1	-0.367316669058131	5.91072551592799	0.00395550369781197	0.0487200659423738
ADGRA2	0.851594380233648	0.793192890970042	0.0039568975907421	0.0487200659423738
AOC3	1.0400819412098	1.09746939497593	0.00395826653369189	0.0487200659423738
NDUFS1	-0.266700189378084	6.11957662575211	0.00395916619787316	0.0487200659423738
GRM3-AS1	1.66699883111844	-1.22841128328405	0.00396999550400404	0.0488240724111745
RASGRF2-AS1	1.32950934614057	-1.24714587169943	0.00397232747324096	0.0488240724111745
CYP4F29P	1.68684151282373	-1.42159367842794	0.00397630230272451	0.048843974079972
IGKV1-6	3.69448274337183	-1.98016902000144	0.00398297111625016	0.0488830799689757
ZNF358	0.499179549639527	2.63437311971593	0.00398542679377089	0.0488830799689757
FCN3	1.4098541605955	1.66463213009935	0.0039865583905251	0.0488830799689757
SOCS1	1.49609519601345	0.167552886062849	0.00399308853319525	0.048924870564662
GNE	-0.377777052539853	6.03966234894197	0.0039946855975873	0.048924870564662
LMBRD2	-0.28590550707163	5.41341876725003	0.00399852322754591	0.0489429628826236
PPM1F	0.552879514710072	2.15834029199751	0.00400360819314377	0.0489762925574254
IMMP1L	-0.311281664120692	5.87598618542244	0.00401817496408041	0.0491149989974903
ASPH	-0.324056258641634	7.28679433587861	0.00401968426808493	0.0491149989974903
DNTTIP2	-0.297583536152154	6.71180113872945	0.00403018825793314	0.0492143424783531
CFAP54	0.924953177755363	1.81287996231658	0.00403399561563515	0.0492318417246585
DHX15	-0.274474774777988	6.87622136767167	0.00404315547403207	0.0493146051494441
AL353743.1	0.423128893500118	3.22148301132989	0.00404844325735112	0.0493343238498322
OLIG3	1.07719705323795	0.503880601956129	0.00405096948533225	0.0493343238498322
SRP19	-0.294140748186733	5.229399845152	0.00405190998390471	0.0493343238498322
IGFBP7	0.548600962828859	6.74560573530745	0.00405492605920897	0.0493420726747054
TRIOBP	0.397596674711461	3.37381151796615	0.00405950131826487	0.049368774096318
IL18R1	1.14427737578585	1.15089293856167	0.00406386278946275	0.0493807010665316
AC122688.3	0.850514389259859	1.28539486122948	0.00406524507936192	0.0493807010665316
RNASEH2B-AS1	0.853723553308337	0.0154855247544641	0.0040746149954005	0.0494655397714458
SPRYD4	-0.320504462171618	5.182036146722	0.00409063290647787	0.0496309381602215
SCGN	-0.404779398480152	10.7743286445104	0.0040972075540435	0.0496816366275392
ZFHX4	0.784820998761978	2.5600682685682	0.00410254740103179	0.049708292544442
AC108704.2	0.930859756574028	1.71497271944217	0.0041042004743711	0.049708292544442
PSMF1	-0.247147879467343	6.68137758249801	0.0041185980186369	0.049853549279881
BOLA3	-0.301678364509576	5.12764654520937	0.00412857652085136	0.0498999261707506
DARS1	-0.261155856427988	6.66212923757571	0.00412868951340579	0.0498999261707506
SKA2	-0.326797176401323	5.35793944015113	0.00412964906240695	0.0498999261707506
EPB41L1	-0.272165770426543	4.85153105703045	0.00413518533437957	0.0499377215540829
DDX25	-0.337585824742374	5.01804199367326	0.00414015488683352	0.049968633049181
SH3BGR	-0.356981922517964	3.49336476743703	0.00415071187962647	0.0500669056568091
DBI	-0.359944887253374	7.93083543257831	0.00415335857589568	0.0500697035297657
THSD1	0.917632454016455	0.912018488886918	0.00415626063906964	0.0500755748699065
EYA3	-0.396334189767598	6.10162264165441	0.00416458876705689	0.0500958209676635
IFIT5	-0.34178035524739	5.42684173859586	0.00416501988134638	0.0500958209676635
ANKRD36C	0.297868276919393	6.22489289602748	0.00416518906912235	0.0500958209676635
OLR1	1.98583693303189	1.21172242681737	0.00418650430293279	0.0503229952007602
PCED1A	0.370426403259877	4.12493497314081	0.00419934524008384	0.0504481017109725
NSUN5P1	0.512779721440957	3.15723565784686	0.0042040871687816	0.0504742109503944
SEC31A	-0.214536378588937	8.04118953666268	0.00420638710018237	0.0504742109503944
CPXM2	1.00090939108988	1.32685253518137	0.00421292339065111	0.0505234045720941
AC073111.4	0.678643014694313	1.46097840840452	0.00421966568301105	0.0505461591175107
PRPF38A	-0.284023610083912	6.18038321891972	0.00421969623498486	0.0505461591175107
AC007656.2	1.22819177125147	-0.632448577658437	0.00422706301033151	0.0505653432967781
AL138828.1	0.692038266288231	1.3355052986662	0.00422842884084925	0.0505653432967781
NBPF8	0.421260096110815	2.51550806529017	0.00423168313261426	0.0505653432967781
NOLC1	-0.286408681718616	6.12187981250801	0.00423225380830262	0.0505653432967781
ZNF317	-0.355509122337843	4.88374102655956	0.00423349100377173	0.0505653432967781
TOMM34	-0.364640667230493	6.00626924636826	0.00423640254596474	0.0505709883653304
DGKE	-0.317990043725958	4.6494290055511	0.00424387011124318	0.0506309820233759
CACNA1C-AS4	0.917670313203619	0.757022458637423	0.00424973160464464	0.0506717566545754
WSCD1	0.673916868607336	2.30497856826342	0.00426138784624935	0.0507815385011381
RCAN2	-0.303088331559393	6.01706147685809	0.00426767987157359	0.0508273073733937
INHBA-AS1	0.715479708085442	2.98770889514112	0.0042784190390333	0.0509212564797724
PPP1R3B	0.56608990510989	3.54561921515341	0.00428047986709637	0.0509212564797724
SLC4A10	-0.343390825506578	6.62189795079027	0.0043023851794336	0.0511524981052498
TSNAX	-0.329088257346043	6.34549917125746	0.00432954632463435	0.0514352475506128
CD163L1	1.48844513658263	0.0449708076125506	0.00433354771752383	0.0514352475506128
PSMC4	-0.326476264772567	6.61743536227196	0.00433360875191322	0.0514352475506128
TFB2M	-0.391376340339008	4.73619700905066	0.00434238314924039	0.0515075161357986
KPNA2	-0.480233849706609	5.14198469039387	0.00434628316781818	0.0515075161357986
ANO5	-0.448694163778367	5.90309956096924	0.004347149902949	0.0515075161357986
IARS1	-0.285536572595489	7.24618996757832	0.00435330971211752	0.0515510433356692
LAT2	0.636444962906152	3.896726349477	0.00435683356623833	0.0515633241986026
BAG5	-0.277124624138306	5.79944498310416	0.00436337056200225	0.051611231376564
RNF14	-0.358934245013557	6.42577448281529	0.00436671326329401	0.0516165404215012
AC132872.1	0.556510231530112	2.11089859501922	0.00436879809210198	0.0516165404215012
SLC22A4	0.63397890299718	1.74603263708973	0.00437961137420628	0.0517148302073845
TM2D1	-0.257681070026193	6.47447367286964	0.00438807840297476	0.0517853191153566
CIPC	-0.255344035230695	5.10522523679621	0.00439394616930544	0.0518250704326214
APOO	-0.27000276646146	5.15810723782351	0.0043991563101544	0.051857024497471
AC097478.2	1.64944213937327	-1.14157556679015	0.00440788919034189	0.0519304445237154
GMFB	-0.369036497939622	5.87219332728321	0.00442591978924324	0.0520736414551359
GCC1	-0.392835997106509	3.69803321248064	0.00442627714852719	0.0520736414551359
TPM1	0.485566173720078	5.53156982763673	0.00442830009553856	0.0520736414551359
SUSD2	1.32161301758359	-0.395949059345316	0.004433938204049	0.0520736414551359
RNF20	-0.263385303387498	6.23368185821045	0.00443507464810128	0.0520736414551359
HSP90AB4P	1.01503699094376	0.0395183093271727	0.00443511216830335	0.0520736414551359
CNIH4	-0.282462565861609	5.31910440671948	0.00444216054384514	0.0521002336976396
DDAH2	0.422453857551909	3.48442465342236	0.0044441949491145	0.0521002336976396
ABTB1	0.567999238609729	3.16112867080083	0.0044475444835637	0.0521002336976396
BLMH	-0.2377748085487	5.22936768597806	0.00445226597867511	0.0521002336976396
LINC02482	-0.497914064488295	2.6089055301648	0.00445491359351875	0.0521002336976396
AC008708.2	1.13305482985133	0.378346919872903	0.00445647224917095	0.0521002336976396
FMO5	0.58864297775734	3.55648506222462	0.00445961151339429	0.0521002336976396
FERMT3	1.2994465488011	-0.447858266211986	0.00445994008819802	0.0521002336976396
WDR63	-0.937499963416006	1.2479866873591	0.00446033194784735	0.0521002336976396
CYTH1	0.445013913931543	3.38873374047067	0.004463730736711	0.0521002336976396
RN7SL164P	1.0841534121416	0.0142270317084995	0.00446501641093347	0.0521002336976396
IFNAR2	0.564675541795151	0.609055080727882	0.00447017521333131	0.0521082994278178
ATG3	-0.300951277539702	5.74830576309539	0.00447292698982295	0.0521082994278178
ANAPC13	-0.366119379814192	7.28488549189169	0.00447663170868533	0.0521082994278178
STKLD1	0.903997820557315	1.10242024329425	0.0044796161238607	0.0521082994278178
N6AMT1	-0.307938437245339	4.86447568917671	0.00448004645967204	0.0521082994278178
NCOA3	-0.282393423368203	5.41385118653511	0.00448078600818901	0.0521082994278178
MORN4	-0.28103996519916	4.9068959356325	0.00449271738099309	0.0521968175601217
FAM163A	1.45971004817726	0.235261888739112	0.0044948943921395	0.0521968175601217
RPSAP6	1.00071853393513	0.275107159320418	0.00449594965818072	0.0521968175601217
STON1	0.749949761582341	2.26573403363054	0.00450404539431335	0.0522448646026874
ORC4	-0.317550408479462	5.63984495636873	0.00450512746127827	0.0522448646026874
C18orf25	-0.370862491063011	4.81961425201657	0.00451795882926227	0.0523643802821427
MILR1	1.57852883563234	-0.166919544609348	0.00453172941468948	0.0524946421304951
COPS6	-0.277455725807425	7.32718519142955	0.00453731027697995	0.0525069804325705
EPS8L2	0.476910870119169	3.86502446075612	0.00454019565828001	0.0525069804325705
SNX2	-0.32939179267479	6.94109819201658	0.0045403914114106	0.0525069804325705
CUL5	-0.264649049600997	5.70454745222719	0.00454327293968883	0.0525110169478528
RABGAP1L-IT1	1.17370239226461	-1.19861207944693	0.00455853648325493	0.052638698115882
EGFL7	0.786147012146802	1.90287846519951	0.00455939724215694	0.052638698115882
CA3	0.741511548545894	1.89871760656365	0.00456790605354232	0.0527075859878687
BCAM	0.632175480874642	3.23551642446639	0.00457822253934595	0.0527902541997185
CSF3R	1.11011954866326	0.499189708713453	0.00458223114967883	0.0527902541997185
ZCCHC8	-0.233327093733184	5.29342555847433	0.00458270834624998	0.0527902541997185
MYO7A	0.541982578636748	2.26691170911276	0.00458532204687755	0.0527910342265441
GUK1	0.299336261352349	5.17748833818846	0.00459527126767901	0.0528762207188259
SLC30A8	-0.426423742245686	11.2220205286793	0.00460376286202089	0.0529445496084321
PIGH	-0.464282415443767	3.73991749258755	0.00461391182961099	0.0530050961489999
LRCOL1	2.21507281205635	-0.952516173506994	0.00461643495076804	0.0530050961489999
ZNF619	-0.550007141646506	1.90492353756453	0.00461669658283549	0.0530050961489999
PCDH19	1.91146476231179	-0.576284557103134	0.00462425827630697	0.053022710713488
NDUFA9	-0.249783920735602	5.25401407103926	0.00462481898038194	0.053022710713488
PTDSS1	-0.272921094533699	4.78220916234184	0.00462590227541354	0.053022710713488
ME2	-0.289301425278776	5.27445204183686	0.0046349219754983	0.0530730269386512
AC027698.1	0.914267332879527	0.632957885056953	0.00463541122671316	0.0530730269386512
TMEM176B	0.502014991319349	7.72681772665991	0.00464380153862831	0.053139748842968
RGS1	1.25854711179381	4.58276831709652	0.00465288388736093	0.0531590573076751
SLC39A6	-0.255323383240934	6.45901064174726	0.00465516566562115	0.0531590573076751
PARP1	-0.250625998213141	6.81472193020524	0.00465582387736946	0.0531590573076751
LRRC74A	-0.67479269787886	0.361175258352409	0.00465647012344712	0.0531590573076751
ZNF582	-0.532519126208873	2.87420263203871	0.0046617211546859	0.0531590573076751
PRMT6	-0.319680554280459	4.30616930969237	0.00466367138495574	0.0531590573076751
DGKQ	0.639524235649283	1.5545477305375	0.00466387836098171	0.0531590573076751
BIVM	0.327907788200478	4.29752036991423	0.00466599876054828	0.0531590573076751
SRPX2	1.06308736784979	2.03436536013309	0.00467200710922598	0.0531910588962999
CNTN1	-0.351662153016912	7.59240462256291	0.00467393823530545	0.0531910588962999
ADGRG7	4.76303649342768	-0.337890715170405	0.0046831821288633	0.0532241124874672
SCFD1	-0.301869564475639	7.26244888994393	0.00468468691687772	0.0532241124874672
AC108010.1	1.02027502336732	-0.509973318334557	0.00468930531916986	0.0532241124874672
AC139795.2	0.664829340386513	1.40204278423576	0.00469046107664874	0.0532241124874672
DGKZ	0.567026486686893	3.47209192117814	0.00469204813493911	0.0532241124874672
ADGRE5	0.824201432763954	1.35755179133699	0.0046922439173904	0.0532241124874672
IGFBP3	1.02777396192321	4.17260092508924	0.00470819887494347	0.05337589047127
RHOT1	-0.266984066772119	5.04804866684945	0.00471129462205045	0.0533817999935607
TTBK1	0.885933929435341	1.07303309059061	0.004715124652504	0.0533960183886786
LINC02044	-0.947282319111571	-0.589568123232045	0.00471891827056934	0.0534098091376939
SNHG16	-0.366099748454838	4.27874680694164	0.00472295412317952	0.053426325010435
AGO4	0.337481421176566	3.62103886603797	0.00472887567472511	0.0534641423748229
RAPGEF2	0.27497190416534	4.82075458270949	0.00473394505541935	0.0534922892229538
SLC35A4	-0.283872282919882	5.49762251889556	0.00473686819791933	0.0534961667123406
MFAP1	-0.275111183085824	5.33515283052988	0.0047413716655366	0.0535178777816557
CNOT9	-0.252552842135216	7.41963999852656	0.00474643701534485	0.0535459039788767
PDHA1	-0.26928637788576	5.96630953964122	0.00476145598597305	0.0536861282594623
CAPRIN1	-0.240594729958776	6.50290398794543	0.00476668700713797	0.0536890836338918
AZIN1	-0.407331111045222	7.63778072030977	0.00476689669495996	0.0536890836338918
AP000462.1	0.857629738018528	0.427184299512198	0.00477072156840604	0.0537029922480452
YAP1	0.875967702684261	1.89844704302802	0.00478518773233439	0.0538312304062751
C16orf71	1.28266631657077	-0.557325428702532	0.00478963263341805	0.0538312304062751
IFI27	0.9155597069248	5.11203463137221	0.00478990210270449	0.0538312304062751
AMOTL2	0.718937987620389	2.07571901015179	0.00479843464834329	0.0538979103106165
AC007494.2	0.780075312195429	0.424039405754096	0.00480144046024827	0.0539024731690568
DGKH	0.429664823577563	3.46234498710405	0.00480572742163026	0.0539214058915062
NEBL	-0.297313186865443	6.05023775037099	0.00481228444733734	0.0539439621083497
RNF115	-0.266227403271696	5.32492621045872	0.00481294091634661	0.0539439621083497
COIL	-0.218974051154398	5.15732752471621	0.0048246520113168	0.0540460072688568
SLC5A1	-0.482653450031232	4.57422191884737	0.00484641025011043	0.0542604300950539
CFAP20	-0.284058956886767	5.4259918663451	0.00485880906008834	0.0542989138112497
CHD3	0.315731810993741	5.18002454250381	0.00486015829341874	0.0542989138112497
IMPA1	-0.334344708475968	5.34740492674752	0.00486083149879513	0.0542989138112497
HCG25	-0.738559948385795	-0.242490255224808	0.00486198524393108	0.0542989138112497
CALB2	-1.2832452381672	-1.0601377153029	0.0048633068769218	0.0542989138112497
HIPK2	-0.210929130533667	7.32062373766582	0.0048655597714638	0.0542989138112497
PKIB	-0.385873261851019	5.13385301560704	0.00487343666381769	0.0543575627887358
CCL4L2	1.3987118424241	0.976831254380886	0.00487795719875205	0.0543787325355504
LINC00616	0.936067255200329	3.03077381133818	0.00488170410057513	0.0543912598202178
AC016773.2	1.1794025067274	-0.176289554385245	0.00490327202557771	0.0545754329976712
LINC00643	-0.509451059233475	7.74058104853319	0.0049034980310905	0.0545754329976712
DNAJC14	-0.633575067467022	3.18252353474804	0.00491091050295191	0.0546286101280622
SOCS6	-0.310259524777469	5.27412908740867	0.00491754386050364	0.0546522290214934
NCF2	1.26206512201244	0.977138504717545	0.00492045099124497	0.0546522290214934
SHISAL1	0.531906288843952	4.61680480997399	0.00492138052832163	0.0546522290214934
SLC30A6	-0.336776546587193	4.56774707877075	0.00492570017431744	0.0546522290214934
FMNL3	0.659733978860995	2.50665119809218	0.00492621249294291	0.0546522290214934
VAMP7	-0.3683435267822	4.50668311186359	0.00494283953785247	0.0547757183497097
TMEM140	0.558983669238018	2.54413449090225	0.00494364859197577	0.0547757183497097
INIP	-0.312947049664191	5.22762510619261	0.00494526861589856	0.0547757183497097
AC125437.2	1.10506871584274	-0.212697519032852	0.00494871801429399	0.054784659917985
PAPSS2	-0.355510165058564	7.65215757796096	0.00495244471250344	0.0547966601460826
RASSF10-DT	-1.44939073273315	-1.01421334497977	0.00496224910262843	0.0548543898758616
EIF3M	-0.324222077312628	6.78831605874522	0.00496552001351172	0.0548543898758616
PA2G4	-0.220381200238593	5.69478621640988	0.00496559873629092	0.0548543898758616
MRPL32	-0.289946695877437	6.20395974254831	0.00498638418119089	0.05503300932962
TTC39B	-0.307331932235766	5.09535109982002	0.0049890235674565	0.05503300932962
TPH1	1.05380916797806	4.28944770888767	0.00499079345388004	0.05503300932962
SDS	2.08283059379184	0.674214772679625	0.00499238440072415	0.05503300932962
RPS3AP18	1.25564413380293	-0.530432208513589	0.00499543141314597	0.0550373381251762
GALNTL6	1.45390155533587	1.05199723771693	0.00500220477587163	0.0550826957130633
NUDT14	0.518804670251037	2.24314981600323	0.00501146302922847	0.0551537216135471
NAT10	-0.27824183826608	4.92587948809881	0.00501397469214065	0.0551537216135471
CALCOCO2	-0.295658935564392	7.90726450746716	0.00501724302732433	0.0551604104833351
AC010422.6	-0.827252559521012	-0.425138749847362	0.0050270340439966	0.0552387657139743
TMEM30B	-0.292274017264302	5.63978840219468	0.00503431276879697	0.0552894466424816
CCN2	1.0293456562066	5.11908925634542	0.00506004537590703	0.0554990930973315
ZCCHC10	-0.309295052258033	5.22553275619048	0.00506235613892286	0.0554990930973315
COPS8	-0.301180151705874	6.24895923318845	0.00506254441133215	0.0554990930973315
CLEC2B	0.930473728506433	1.9586361067536	0.00506410822957083	0.0554990930973315
ISCA1	-0.294880244052719	5.14895418936552	0.00506864045563702	0.0555194188312909
WDR53	-0.409057649010613	3.52759742160875	0.00508411047580899	0.0556594671150472
SLA	1.11693215270838	1.68571164587189	0.0050998390030647	0.0558021961628214
USO1	-0.282961850368998	7.02991974875252	0.00510493401816169	0.0558284846342735
CEP162	0.309819278647794	4.76292459522116	0.00511100869714483	0.0558654535241424
CD1D	1.2067967377783	-0.0799913808177029	0.00511746444489494	0.0559065465041605
ZBED3	-0.331505285094249	4.33051357282465	0.00512797034834176	0.0559918194696505
ARHGAP6	1.25450030640811	0.0663943290086746	0.00513239581143257	0.0560086804092499
CABYR	0.852702018935629	0.567295390943095	0.00513854763410864	0.0560086804092499
HAVCR2	1.27299715879178	0.803240864408783	0.00513964591133629	0.0560086804092499
TENM2	0.587262546978409	4.25963207770521	0.00514522045384493	0.0560086804092499
TIMM17A	-0.328612334416884	6.22011487140766	0.0051464649418017	0.0560086804092499
ITGB5	0.408078036411054	4.4718424547287	0.00514659880018032	0.0560086804092499
LCP2	1.09851002405185	1.68040607423475	0.00514842270846542	0.0560086804092499
IGHA1	2.14529862104528	4.02196394234385	0.00515934262717879	0.0560980437202686
INSM1	-0.373872584204635	5.38620498922137	0.00516480360659878	0.0561068691195448
SORBS1	0.484769577893436	4.62589870040618	0.00516777548922662	0.0561068691195448
RNF168	-0.343252600686886	5.27488864916374	0.00516836734898906	0.0561068691195448
MRPS22	-0.336536439520303	4.82592750506255	0.00517097790631541	0.0561068691195448
CRISPLD1	0.967131016326457	1.27933984482606	0.00518239888087578	0.0562013811689117
ZNF791	-0.234750840205046	6.16870481399915	0.00518521400916372	0.0562025156717249
RABAC1	0.472662700807399	4.36703863727286	0.00519417404195836	0.0562340939149642
LCMT1	-0.278432518761154	5.75231336957853	0.00519546157745576	0.0562340939149642
TDRD1	1.68401592593185	0.759857355500143	0.00519626351295256	0.0562340939149642
AKAIN1	-0.631350974005614	4.30213874209441	0.00521604303507781	0.0564187023121223
SLIT2	1.0143000174641	3.66472886985901	0.00523056715494309	0.0565352712845256
TMEM177	-0.352731887727204	4.17974768083622	0.00523227323824473	0.0565352712845256
ITGA1	0.49778041353367	5.55820519592652	0.00523670754568798	0.0565537140415834
SNRNP27	-0.255505200121112	5.92757987956056	0.00524141527595602	0.0565743695336977
SELPLG	1.27771729458017	-0.183126621826502	0.00524407707951613	0.0565743695336977
ITPR1	0.322830299945954	5.03976957538339	0.00524867613126976	0.0565796959503917
NSFL1C	-0.21233299313082	5.96687044450579	0.00525002821357866	0.0565796959503917
TMED6	-0.6948353888193	5.41077923599044	0.00525613242623285	0.0566160549911367
TRANK1	0.676581147096672	2.9244527740343	0.00526700324573973	0.05666503405467
PAPSS1	-0.305692998902418	6.21870227014526	0.00526795636676422	0.05666503405467
CCT8P1	0.649190430966692	1.1399628262071	0.00526887801578991	0.05666503405467
SPP1	1.17451122677685	7.64446241966675	0.00527697029023955	0.0567005411104839
EDN1	1.03243446164356	2.24516216956242	0.00527764863000887	0.0567005411104839
AK6	-0.326138256694977	5.56860891720261	0.0052893494601832	0.056753761900819
MRPS18B	-0.302550405425338	6.20122246842858	0.00529209579241401	0.056753761900819
VWF	0.870622513952936	3.74672120205843	0.00529312849154827	0.056753761900819
COL1A2	1.01559605741056	6.52302615030987	0.00529355078447958	0.056753761900819
LY86	1.16343686391579	0.98736862721187	0.00530767570510278	0.056854394698693
TSR2	-0.284122799657383	6.15853044165651	0.0053084209373846	0.056854394698693
SLIT3	1.03070611795831	2.12474881812528	0.00531126265496286	0.0568554626487635
LMOD1	1.00418155530047	1.69178377180581	0.00533740079745848	0.0571057820099595
CTSK	0.645364777832432	4.32488156895614	0.00535670539857732	0.0572267123041125
CNBP	-0.320256703720725	9.00008529537447	0.00535724512185204	0.0572267123041125
ARHGEF1	0.673007500339607	1.70852834434238	0.00535789701790357	0.0572267123041125
SGCB	-0.272745893835848	6.56353961655444	0.00535974320205385	0.0572267123041125
GHITM	-0.346109918890071	8.18869751818663	0.00536855244797175	0.057291268661191
WASL	-0.259087340531434	6.02263440620025	0.00538396738537857	0.0574262159134901
CAVIN1	0.787827832188843	4.22049403061866	0.00539142040741815	0.057455793088306
AKAP11	-0.257132242614063	6.87280312522826	0.00539446179414915	0.057455793088306
FPR1	1.27634176356012	1.58115704707797	0.00539551766314381	0.057455793088306
AC104695.4	1.63460565633493	-1.08713443677351	0.00539782420718689	0.057455793088306
CYP4F3	1.02519693284298	2.91131600111848	0.00540819326674851	0.0574896302034052
TANK	-0.326633716939105	5.78695770930291	0.00540914808754366	0.0574896302034052
RARA	0.646958124693722	0.845294369690175	0.00540932088386031	0.0574896302034052
AL049612.1	1.45442011173258	-0.969795309393101	0.00541299115791174	0.0574991658090676
PLXDC2	0.70748774581415	4.14825538755928	0.00541711300065163	0.0575022037695665
HMOX1	1.30714652737676	1.18340014407718	0.00541903453830117	0.0575022037695665
MCTP1	0.748558884269338	3.14650501881958	0.00542159673834109	0.0575022037695665
SMU1	-0.275250348117438	6.39302079842937	0.00543395437076928	0.0576038056635486
FAM160B2	0.462941164709172	3.99650014098251	0.00543932085853746	0.0576312304556843
KLHL13	0.933200649472941	1.8962764849834	0.00544392699524038	0.0576505752024051
SRP9	-0.336038420261511	7.9705611899019	0.00544923735815157	0.0576773540690519
NBN	-0.272678162348681	5.77931080146975	0.00545271131819686	0.0576846781544958
AC006547.1	0.658356272236133	1.23677412113701	0.00545558416043128	0.0576856387386755
RNF7	-0.266328741843414	6.45462560205927	0.00546977431776981	0.0577831364463642
HLTF	-0.263928853128946	7.03634403368818	0.00547037843473417	0.0577831364463642
AC012213.1	-0.468660401260275	1.23187775171675	0.00547338712722048	0.0577854796756195
PGAP6	0.413485968307035	4.20632719689698	0.00547717800830447	0.0577960743013706
CLCN3	-0.255701752011412	6.92292043622559	0.00548833763224391	0.0578176404836702
RWDD2B	-0.349627535498112	6.20693952122727	0.00548890996492564	0.0578176404836702
ARHGAP23	1.09236168191954	0.811568070165513	0.0054907134673311	0.0578176404836702
C16orf89	1.17650445498207	0.831670782678756	0.00549089075815943	0.0578176404836702
PKP2	-0.569638717671748	5.54785236917248	0.00549316381735376	0.0578176404836702
RDH11	-0.24161173407106	7.3726498657781	0.00549602353897694	0.0578183907055742
CABLES1	-0.541797290585587	2.57247554672959	0.00549985969812806	0.0578185419912015
RPA2	-0.358832766474202	6.78706758609222	0.00550514544326811	0.0578185419912015
NSRP1P1	0.730658543954731	1.67315729404979	0.00550515708890139	0.0578185419912015
PSMB5	-0.339607547943352	8.51627509581614	0.00550719172571126	0.0578185419912015
ESRRB	1.16275651248262	-0.702791411783047	0.00551380783995696	0.0578495204541389
RMST	0.56323750775849	4.44451456718961	0.00551714438272407	0.0578495204541389
ZNF132	-0.476959574945957	3.46974961551089	0.00551851224780741	0.0578495204541389
PPME1	-0.313960945423528	6.11576845852328	0.00552783732421317	0.0579150833711094
RPL26L1	-0.329173050288086	4.83600449393664	0.00553269828530423	0.0579150833711094
TMEM9B	-0.3473487963827	5.65294170809975	0.00553314589622222	0.0579150833711094
PBK	2.53222113106645	-1.75608797929184	0.00553985766614667	0.057935218930378
MAP3K12	0.545288220741015	2.31812622533686	0.00554065778340678	0.057935218930378
ZFP3	-0.287662651969384	4.05275287289061	0.00554886658469771	0.0579788997785478
PSMB2	-0.28353313545427	6.88010703176393	0.00555042758912068	0.0579788997785478
PODN	0.84371408025247	2.18297923261058	0.00555541699179032	0.0579927944250199
MYH9	0.403466520014626	5.5945493861952	0.00555735145997176	0.0579927944250199
AC015914.1	1.09275689532133	0.224128816730275	0.00556134061917583	0.0580052302508103
DDX60	0.404080062393227	4.07826524466607	0.00557999533973142	0.0581417267357727
RASL11A	1.00391052256732	-0.283929577654526	0.00558003550538644	0.0581417267357727
DPEP2	1.28626958698255	-0.852619793457011	0.00560771003434686	0.0584007370980322
AC107398.3	1.42402376255361	-0.230992972936927	0.00561102155598253	0.0584058895398081
CRISPLD2	0.906904395820087	5.19630890242342	0.00561811471051944	0.0584503805933872
COG5	-0.285674444421404	4.84579820014646	0.00562890294860976	0.0585295310034305
TGFB3	0.60853191637931	3.49160228214506	0.0056313679455917	0.0585295310034305
CFH	1.06026035346458	4.3914927898004	0.00563476501185288	0.0585354972548945
SFRP2	1.14316580266794	5.14183193223517	0.00564355906724436	0.0585974948719639
HSPG2	0.791829286384988	1.18288454860604	0.00564660911760874	0.0585998198466553
CRYZL1	-0.259729425915963	6.24030321102844	0.00565965958078997	0.0587058736406604
[truncated: 18,736 more rows]
