# Supplementary material for: Identification of potential shared gene signatures between gastric cancer and type 2 diabetes: a data-driven analysis
Source: Front Med (Lausanne). 2024 Jun 6;11:1382004. doi: 10.3389/fmed.2024.1382004 (PMC11187270; doi:10.3389/fmed.2024.1382004)
Supplement: Supplementary file 2 [file Table_2.XLS]

id	logFC	logCPM	PValue	FDR
ARG2	-1.70175038734226	4.55344580867148	8.58957982879716e-23	1.78104937750109e-18
AL357509.1	5.62741248684491	1.13141498494771	1.96302655923681e-18	2.03516778528877e-14
CLTRN	-1.40558339170758	5.22502057376425	1.034958291694e-17	7.15328672609169e-14
RNF6	-1.37008307884704	7.03536637867414	2.54101799025673e-16	1.31720020069933e-12
SLC2A2	-1.78393107857663	4.87129998739101	3.19292135093702e-16	1.32410448423358e-12
DKK3	1.83558623025319	4.55492139100803	4.6978822227758e-16	1.62350979815427e-12
PIGA	-1.30335425662237	5.36523014954016	1.15316223289139e-14	3.41583127128613e-11
GABRA2	-3.74226662226595	0.462864673810943	1.80332975548338e-14	4.67400530999349e-11
RASGRP1	-1.25155290089129	5.29912352031825	2.69971924137107e-14	6.21985316331435e-11
KCNAB2	1.6371077251449	2.86238849741993	9.99606932229077e-14	2.07268497397699e-10
GCNT4	-1.04780467082309	6.3528204245532	2.6531600586576e-13	5.00120671056958e-10
MTCO3P12	-2.46047956234984	3.25922935195122	3.78045136143705e-13	6.53230491494976e-10
PRIMA1	3.88477517845739	0.259431478917251	6.91687513858994e-13	1.1032415846051e-09
HSD17B13	2.0463751610359	4.83180285791311	1.06003592137697e-12	1.56998891641082e-09
ALDOB	2.95346931038828	5.84226039371543	7.892905102548e-12	1.02287117063333e-08
PCOLCE2	3.82548340297604	1.26852195201071	1.84134281450091e-11	2.12112462548202e-08
CHL1	-1.52588117833291	4.9963628631927	3.09557395408526e-11	3.37824873357672e-08
TMEM37	-1.07005318537685	4.62897839346732	5.04012008831921e-11	5.22534450156494e-08
HHATL	-1.52458050674488	3.92474705408471	5.85994750884472e-10	5.78600055218549e-07
PFKFB2	-1.07286419715401	9.61650590289203	4.42527656038158e-09	3.33098123116532e-06
OPRD1	-1.13525319206174	2.8079621758136	1.24646533646659e-08	8.33724475859186e-06
PRG4	1.2920311259356	3.83799680024543	1.6892104218011e-08	1.09455556550143e-05
FAIM2	2.10248436264352	3.83864307025017	2.6526493922288e-08	1.52785236521845e-05
BTBD17	1.6111448764508	0.832094022990739	2.85301228253191e-08	1.55676867574471e-05
CAPN13	-1.02732750862514	6.44758223475294	3.33564208502759e-08	1.77344970853967e-05
HS6ST2	-1.39945142063364	3.09954650523191	7.52323805768007e-08	3.39118132882601e-05
UNC5D	-1.25213161755045	4.83741173209517	9.78180132183517e-08	4.22553438350526e-05
AC093866.1	1.33445824595999	3.56763650244668	1.28465947526431e-07	5.3274828439211e-05
PLB1	1.27570568329843	2.17940458605708	1.53877224327115e-07	6.25616518906416e-05
PPP1R1A	-1.01510628369911	5.93952818436022	1.57261807588379e-07	6.27081457758661e-05
AC092490.2	-1.18481528800122	-0.0205880378654193	1.95915694463418e-07	7.25412843696246e-05
GLRA1	-1.20731993397017	2.68999255203424	1.99812324384793e-07	7.26861148441874e-05
TTLL10-AS1	2.5742680556719	1.44796134809015	2.1708246327432e-07	7.76069806205692e-05
INPP5D	1.24583661596631	2.09604798735741	3.95311021863932e-07	0.000126843545502105
SLC26A4	1.45323307878244	5.36321904824985	7.00040365204712e-07	0.000207361956750282
AL139246.1	2.40206867312995	-0.00562761130455651	8.1168755519483e-07	0.000233754742457844
LAPTM5	1.83369805331972	3.29626705339128	8.97221407564664e-07	0.000254847751861004
MMP1	-3.90860038590032	1.56439278722421	9.88040866209933e-07	0.000269925291234537
PARVG	1.89725524445226	0.59507439498668	1.01365570727301e-06	0.000272963001172803
ELFN1	2.33980248991029	-0.705007773088082	1.09629756330652e-06	0.000285703614812439
IGKV3-15	6.1187581800552	0.691343716341634	1.13066143196896e-06	0.000289435367800942
IGLV2-14	4.88690330963554	-0.200921034309045	1.32903689037022e-06	0.000324206822609724
GLI1	2.5619226836754	-0.317209492812782	1.50628362824073e-06	0.000358945626513145
PRICKLE2-AS3	1.46874185637247	0.024284793681576	1.56686475172886e-06	0.000365044276708966
IRF8	1.91879459466963	1.43116690803459	1.58558838859673e-06	0.000365301947083925
TMEM132C	1.45774678234197	1.20786389464285	1.82219426010123e-06	0.000406270946055904
MYOF	1.26006201398599	3.23904062471349	1.93364785507807e-06	0.000422044087105723
LAMB4	-1.32358609118503	1.86791225590909	2.55318864810108e-06	0.000513984141925979
IGLC2	3.95599993410616	3.7496732615023	2.69698739009184e-06	0.00053259079555766
COL6A2	1.44440583047451	1.63589306221716	2.98313519909712e-06	0.000583540644842252
AP000894.2	-1.01796788479203	4.34552979388855	3.09591222931669e-06	0.000596952900428965
AL136528.1	1.97109515817636	2.19052866523171	3.1380692619608e-06	0.000596952900428965
CAMTA1-AS1	2.69017336174476	-0.899866777599898	3.49111179822179e-06	0.000658074573964808
MMP2	1.67398995707492	4.39140357841314	3.71317373988011e-06	0.00069138340596854
AGT	1.91030406363152	5.0420049888955	3.90816735281668e-06	0.000710840790005735
LRRTM3	-1.00227136926353	6.04950042514895	4.08898759933102e-06	0.00073090653338042
TBX2	1.75473295120729	-0.0873415384079199	4.41524675297866e-06	0.000780956843539334
C1R	1.61981401032939	4.6642284763641	4.48198043796386e-06	0.000780956843539334
PPP1R16B	1.4937444501881	1.59094316576078	4.85256675865578e-06	0.000831553485460559
SIGLEC8	2.43855290328381	-0.992922251434071	4.98145156869404e-06	0.00084664260882681
AC097625.1	-1.94586578065908	-0.123535249082675	5.90464175747509e-06	0.000949091060784852
CALY	1.1996929483315	2.53392994164767	5.97220003853094e-06	0.000952488627555866
DIO2	1.59925551862407	3.42343421929049	6.13312024148565e-06	0.000957480294156899
LINC01116	1.77870098762015	1.6039486167038	6.14154227744719e-06	0.000957480294156899
CAPS	1.01285424293303	2.95366491691151	6.32278304041029e-06	0.000978379898081398
PCOLCE	1.03001876175045	2.78644218377228	6.38851369358955e-06	0.000981228381011698
REG3A	3.63540123667189	7.33524119605044	6.94251905778618e-06	0.00103563404793666
CMA1	3.87005224685689	-1.20884514984701	7.00967090146766e-06	0.00103818232958523
TSHR	1.57004589428326	2.3163490841881	7.47278371027961e-06	0.00108054832356639
IGHA2	4.24271221304427	1.84459485587202	7.66383072224765e-06	0.00109592779328141
C1QA	1.59899398485106	2.82342002473976	7.80635327293359e-06	0.00109984946086036
IGFBP4	1.33236608551351	5.34591181139353	7.88483583270633e-06	0.00109984946086036
MTCO2P12	3.39160600983486	4.72847075741856	7.93048805766466e-06	0.00109984946086036
PTP4A3	1.48181674084908	3.63538678963661	7.96781487106538e-06	0.00109984946086036
CD52	1.88489706994765	2.65715465104782	8.01441313458769e-06	0.00109984946086036
APLNR	2.17594547575293	1.27286157468577	8.08151680824056e-06	0.00109984946086036
H1FX-AS1	1.11080230514224	1.21632198631854	8.10051563234914e-06	0.00109984946086036
FRMD4A	1.07713963205087	2.2985400775415	8.12712980223324e-06	0.00109984946086036
GABRA1	-1.67353531479626	2.44340701863613	8.89223438770557e-06	0.00116878700214144
NHLH2	1.6078946337834	0.988733330725288	8.90081459012386e-06	0.00116878700214144
GAD1	1.80560782663461	2.41548588354734	9.00629921861866e-06	0.00116878700214144
RNU1-70P	-1.56732476522166	-1.41249123322326	9.03686623584713e-06	0.00116878700214144
TIGIT	2.40194102776296	-0.883357002619464	9.40096882503419e-06	0.00119588397906186
ITGB2	1.93069385553487	1.62430533124389	9.70057015659607e-06	0.00120624135267796
ADAM33	1.83025077391981	0.22439680021154	9.71508588846002e-06	0.00120624135267796
AL390783.1	1.29511350413928	1.1909942903385	1.0164902506105e-05	0.00125457888966718
CCDC162P	1.57773388823866	2.92570862830992	1.08536653935354e-05	0.00131608626862548
MS4A1	4.33021494944578	-0.0961679896221183	1.2213520898581e-05	0.00143077602165015
ZPLD1	-1.28543821217486	3.08103780666923	1.28841271567367e-05	0.00148417986997186
IGHG3	4.23254347569506	0.722758801412465	1.34991795846977e-05	0.00152122548200384
FES	1.58263876821186	0.983403857313883	1.3791707266968e-05	0.00154578946043558
C3orf70	-1.1302344990381	2.54790524637796	1.39454319784429e-05	0.00155461576383341
AC100803.4	2.14468263888173	1.1597273307609	1.44298848969883e-05	0.00156651132638247
CCL19	3.3078723933464	1.02280633134491	1.53877783513821e-05	0.00164466795936035
SLC16A11	1.34661959574742	0.578735662680062	1.56901167276393e-05	0.00166838241203898
MKI67	2.91792586004844	-0.770390807901504	1.6963423843129e-05	0.00176705055872817
DIO3OS	2.16337123393194	-0.27725220681509	1.83600542426514e-05	0.00186615551334008
SLC18A2	1.03470573246877	3.56278710162223	2.04128059459633e-05	0.00202570641275074
BASP1	1.36995823181953	0.895055721300238	2.0418260924278e-05	0.00202570641275074
NOTUM	1.89133826934612	0.162660323128493	2.10209997270425e-05	0.0020755734730487
LINC01141	2.51053870880068	-1.05849522266552	2.15703430945185e-05	0.0021016234441845
CD74	1.21043083166883	7.34181444673409	2.46292975175045e-05	0.00233191088596099
S100A4	1.46682489663866	3.27201405431075	2.56339638231074e-05	0.00239423531473934
MYH11	1.412982123068	1.58164999226459	2.58701419522364e-05	0.00240153781727074
TPSAB1	1.54484711151069	1.29506579067875	2.61674393773442e-05	0.00240153781727074
ADAM19	1.49569682683637	1.22425866635674	2.61754302726399e-05	0.00240153781727074
MT1H	-2.44808567461709	4.3939778706218	2.65790027313396e-05	0.00242782212173712
NEAT1	1.15900269903216	7.86996121884414	2.67549811405805e-05	0.00242891253251378
SYTL4	1.37602190183953	1.29428796897684	2.68691704618722e-05	0.00242891253251378
ITGAX	1.74001963447808	1.36014400691422	2.69423623090509e-05	0.00242891253251378
NKX3-1	-1.0488069821164	2.12074843932618	2.82254862388213e-05	0.00249267638376956
POLQ	1.23803514513484	0.175824417046136	2.88837292551896e-05	0.00250587500462911
PTPRC	1.47618227339261	2.95395942065108	2.91729174859567e-05	0.0025204185169638
DBH-AS1	1.57971640663865	0.776354446998386	2.99207551568857e-05	0.00256366470321498
IAPP	-1.19739177246479	13.2898687893743	3.35521172403712e-05	0.00279731193514327
HLA-DQB2	1.8635196751761	0.397135900549826	3.35920266144526e-05	0.00279731193514327
MRO	-1.04002592338263	2.80470334367694	3.41499345372592e-05	0.00283239557052028
IGHG2	4.25036774197224	2.44657238183743	3.4664986529668e-05	0.00285930189240324
NTN1	-1.0585072202547	2.22496130234958	3.50259310668156e-05	0.00285930189240324
AC099548.2	-1.32941286051739	-0.290921169314572	3.62746274082337e-05	0.00293810312230361
C2	1.57302967894852	0.0605338535567397	3.75072827914262e-05	0.00295708558433544
C1QB	1.50837806521568	3.35586865913733	3.92942598425271e-05	0.00308623665846515
TMEM59L	1.13306820268446	3.48917280114588	3.94986746956042e-05	0.00309058498042775
C3	1.90668643683061	5.42805153015245	4.12304262577847e-05	0.00316674763547896
DPYSL3	1.10172645631854	4.95893737587978	4.40757004565351e-05	0.00332330781442275
IGLV3-10	6.45236896939279	-0.783731252832226	4.58021118467904e-05	0.00339180996122571
SLC15A3	1.604842211311	0.39366164931726	4.61934280173031e-05	0.00340861469729103
HDC	1.8092433268382	1.79511200511104	4.87259149196735e-05	0.00353704812949808
GGT5	1.39575512663561	1.71948245041245	4.88148656005382e-05	0.00353704812949808
PPP2R3B	1.34352451441178	0.179832748110459	4.9023984510875e-05	0.00353704812949808
CCL21	3.24628498153364	2.10918636033818	4.96397880725315e-05	0.00353704812949808
LY6E	1.11860551880098	3.47403631962525	5.34272794583031e-05	0.00374642483111679
NPY	1.60550306402955	5.79923990667176	5.52377468194846e-05	0.00383061765987296
HSPB7	2.66886157039657	-1.46201315799717	5.74032218272584e-05	0.0039367565415911
RAMP3	1.28742365947431	3.32637058878808	5.80972993357548e-05	0.0039367565415911
KCNE4	1.05192089163321	2.13940129634697	5.84454203717529e-05	0.00394744557461986
RUNX3	1.70815766594861	0.437219123240155	6.6599000004596e-05	0.00428071846709141
AC103740.1	2.8347953143452	0.0184729513262281	6.87393587035225e-05	0.00436310086228231
AC010601.1	1.7092799452193	0.743536379387077	6.94381244426883e-05	0.00438963265341202
AC090340.1	2.25497675497334	-0.652197062002396	7.12781937311978e-05	0.00447864650611026
FNDC9	1.67618513066616	0.778894757003578	7.15566674002279e-05	0.0044825604185611
CD53	1.71871286388249	2.65084710163829	7.27914468892644e-05	0.00451895404565538
ACRBP	-1.03519833735041	1.8388755699045	7.45706781951694e-05	0.00458268876648019
NGFR	1.60090405353719	0.873149367195549	7.61772055284781e-05	0.00464568928421468
MARCKSL1	1.00863748769317	2.74183857492502	7.71239952493928e-05	0.00468963648532598
DLGAP1-AS1	1.16718778021165	1.64929635567566	7.76518666799689e-05	0.00470792823277531
MSR1	1.51351490331822	2.80553843045229	7.93819000478204e-05	0.00471659956888327
CD37	1.43156943250449	0.885104779450962	8.01539408909767e-05	0.00472156808060909
PTAFR	1.40522599521813	1.56856073824806	8.1153165674796e-05	0.00476688637469375
AC090877.1	1.34668812045081	0.49224497184349	8.46973213033969e-05	0.00491424761049905
AC087286.2	1.23936976960719	-0.260537850747137	8.48401296916596e-05	0.00491424761049905
CMTM3	1.08249993034275	1.94843827445141	8.52277139951146e-05	0.00491424761049905
IGHG1	3.8489760164515	3.19986235418938	8.54210451874631e-05	0.00491424761049905
RIN3	1.45165911579435	-0.398796787897703	8.56598935483536e-05	0.00491424761049905
CHIT1	4.58754261307794	0.101705608158828	8.60319210326094e-05	0.00491424761049905
ZMAT4	-1.16635004495019	1.72255933934881	8.69208529410636e-05	0.00494125078724137
LINC01767	1.62241159077113	0.878633866877543	8.73050603175803e-05	0.00494125078724137
ENPP3	1.79540172286384	-0.0296913784572872	8.74578750382244e-05	0.00494125078724137
COL4A5	1.66881312438136	1.23258047708318	8.88505111738487e-05	0.00499272452354947
C1QC	1.29902205044998	3.6050815673764	9.2421237093786e-05	0.00511027826970574
WNT3	1.01650736803083	2.64977000802314	9.31225275337823e-05	0.00511590363130017
SCARA3	1.5850246766932	1.23342380537496	9.35098855202684e-05	0.00511590363130017
CCDC80	1.62396563725663	4.93435613086279	9.4157600738279e-05	0.00513243361216769
SLC7A7	1.15455561384491	2.02519680418136	9.65580998542947e-05	0.00522134729289817
FCGR2C	1.52091996358756	-0.954391767159796	9.68533433774658e-05	0.00522134729289817
SULT1B1	3.48093959092217	-1.26952247793775	9.74789975816395e-05	0.00523633941672356
SPN	1.71020012446725	-0.979820625922496	9.94638035489355e-05	0.00529119848841185
TRBC2	2.02194864260809	0.640522877506412	0.000100699208352492	0.00534014855547038
HSPA7	2.09145098388114	-1.17551724332156	0.000100959687527518	0.0053403038798038
AL008638.6	3.09736294103281	-1.23437282114372	0.000102113603912573	0.005345154040497
PTGDS	1.56207900038288	2.23924972992759	0.000105006248513021	0.00545690366645989
AC007406.3	1.07695659802518	2.12299810064108	0.000106532945608868	0.00549492693333305
IGLV2-11	3.8393517923154	0.290064086989042	0.000107052774749242	0.00550803792661424
ATCAY	1.19211576195789	2.6732090818342	0.000113717033112493	0.00573703815471423
CD3E	1.74611663482515	-0.169228656625282	0.000116241240588697	0.00579555376693535
IGKV3-20	3.09129591981843	0.346123329055276	0.000116476802481221	0.00579555376693535
TAFA4	-1.56962858853806	0.591022890119016	0.000116553938790067	0.00579555376693535
MXRA8	1.40505190993396	2.04403239678761	0.000117953971427072	0.00583717326381944
TGM2	1.51486908360639	3.8316516725376	0.000124652095162607	0.00609589904055815
FCER1G	1.29871137287263	3.39553227491788	0.00012678064821607	0.0061420484597201
SIGLEC1	2.75688485003431	-0.308592462467615	0.000127753182373438	0.00616037729421683
IL7R	2.26304265770837	1.40831883493165	0.000134594267542255	0.00635720304667119
FAS	1.08087156002325	2.82024518065995	0.000136658663925194	0.00644003953747477
IGLV3-1	4.30065762544414	-0.265405499934288	0.000146801597992436	0.00686494156652424
RCN3	1.30760460575894	0.562084338245627	0.000147092708538308	0.00686494156652424
VCAN	1.44418900407044	4.32283041566393	0.000147661631958997	0.00686494156652424
PCDH9	1.03839812523067	5.3600910534696	0.000150786134508711	0.0069633641403967
MLPH	1.29112283719518	2.81430732759084	0.000153523275703797	0.00702716362410207
TYMP	1.49413777640458	-0.0730107740218308	0.000156485968589799	0.00710007999717609
HLA-DQA2	1.78482733430628	0.425526584241734	0.000157024330907818	0.00710895087636158
COL5A1	1.3386687903898	2.66115389386612	0.000161406070786355	0.00724405817695901
HLA-DPB1	1.11968645804917	4.77237052786223	0.000166585530707691	0.00744429090349993
CRHBP	1.2956539610373	1.8467391837769	0.000176791669744286	0.00772596847413619
IGLV1-51	2.65102085832212	1.07806059643498	0.000177548235609769	0.00772596847413619
KIF19	1.06531870140653	2.10449231412499	0.000177695308198827	0.00772596847413619
APOD	1.43146799989178	5.61272439636418	0.000178175951842826	0.00772903422899788
VIM	1.05205217169224	6.19454529739734	0.000179575002108063	0.00776389197580523
AC107072.2	1.18227204997979	-0.0845353260426336	0.000201523459293803	0.00844159379486264
FBLN1	1.35589554577899	5.24344311212573	0.000206360076538128	0.00857490217839295
S100P	3.15216418748365	-0.225092155875471	0.000211280324662184	0.00871292583994465
PLXDC1	1.23955025225013	2.17259094385169	0.00021506540568598	0.00879562364279843
DTX1	1.65288243914478	0.868014636824324	0.000222151985212587	0.00895643063586035
QRICH2	1.10715108962366	1.54284661028902	0.000222691720599381	0.00895643063586035
HLA-DRB1	1.16124777373743	5.08372638507163	0.000229364778555587	0.0091283659949138
NR2F2-AS1	1.43249543136018	1.35352097838378	0.000232187513007874	0.00920536918206171
TLR7	2.32149244611801	-0.261248558268997	0.000233346981072038	0.00921609457624517
CAPG	1.3700676782274	2.58206216150095	0.000235049859443336	0.00924811923255707
COL14A1	1.2208573310045	4.35439201248326	0.000242625981023661	0.00945648442955943
HLA-DMB	1.35545374423674	2.62160790743041	0.000246450344337844	0.009516104077924
SOD3	1.17451560629121	1.83017756461719	0.000248295803144542	0.00956954178104477
RPL35P5	-1.11930473342261	0.393143527249761	0.000253850806307088	0.00971143259922041
HAND2	1.18338999552466	1.42909045975482	0.000260315318490994	0.00984970461480065
CHRDL2	1.79718160049947	0.330880746040536	0.000288632559498168	0.0105700730308338
VSTM2L	1.13740808496971	2.37355651608022	0.000289056117397388	0.0105700730308338
HIC1	1.26228431711336	0.287817873950086	0.000289549143067933	0.0105700730308338
AC068722.2	1.8997222139734	-0.573204077525033	0.000294630644282707	0.0106677195627803
COL16A1	1.15188121351295	1.69464681940799	0.000294796397852574	0.0106677195627803
SLITRK2	2.52571127899515	0.169271928426002	0.00029930948234198	0.0107534112266105
NNMT	1.20039271928783	5.04616764190626	0.000303387777553276	0.0107534112266105
VSTM4	1.0901615075308	1.77141327852411	0.000321041824528889	0.0111676466623446
CPXM1	2.46788492672833	-0.273724445650124	0.000321211277488256	0.0111676466623446
PBOV1	1.41318483282278	-0.536423676640873	0.000327094981590773	0.0112631990866935
REG3G	2.85429073616605	6.32117079960924	0.000327548061214189	0.0112631990866935
APOC1	1.73976109096504	2.21832732903191	0.000329242705133249	0.0112761894095647
MT1G	-1.74210673770195	7.36041973593629	0.000329557308039364	0.0112761894095647
PACRG-AS3	1.00362387722028	1.41670560122116	0.000330401541111671	0.0112864513261128
PLA2G7	3.1752751040891	-0.425195562649215	0.00033977993156673	0.011455832326888
LRRN4CL	1.8206040732346	-1.08485671852684	0.000341107441601515	0.0114819201324796
CD84	1.55150254149708	1.95010126272876	0.00034471321166075	0.0115284329738478
LPCAT2	1.35134818639796	1.42156867097967	0.000350162969851437	0.011579950845087
AC131206.1	2.41484045352166	-0.498583664699437	0.000357636041884606	0.0117460249173623
AC119751.3	1.12865547640014	0.0901552739458156	0.000360074224367111	0.0117720652059152
LCP1	1.18753389082914	3.34385409072356	0.000362433657734926	0.0117943415091269
FST	-2.14776524072667	1.28044183504157	0.000367428798828709	0.0118678126651369
WAS	1.61008988336653	-1.26160909030901	0.000367452892742604	0.0118678126651369
FMO1	1.32533763991357	1.37490180066229	0.000372754186317684	0.0119644861506148
SULF1	1.04460841558498	4.51127154044091	0.000376245643863771	0.0120578878292354
AC130404.1	1.20051302554439	0.364982081576611	0.000389260561962157	0.012322622522573
LDB3	1.41111649333929	-0.534869810727926	0.000395639953321148	0.0124230615260701
SPDYE1	1.15267737464386	-0.728251875345548	0.000396028148962253	0.0124230615260701
COL1A1	1.41511227692593	5.91553467179858	0.000401619075736348	0.0125179020285114
IGLV4-69	4.02058195637176	-2.39040363113163	0.000402688634171093	0.0125183640622753
FN1	1.00663348385183	5.07143211783355	0.000404501597050741	0.0125558991240226
C4BPA	1.37179528577311	0.698230825977043	0.000408871396894355	0.0126536543501559
TMPRSS11D	1.33753191457193	-0.529489220214462	0.000410390759217968	0.0126817472315716
AKNA	1.12136388013966	0.910151835875876	0.000415683301319651	0.0127647129668941
RHEX	1.0459378704374	1.54991350581174	0.000423080952927151	0.0128441926192452
HLA-DRA	1.12996561429561	6.60750056921769	0.000425649968778454	0.0128844556242646
CLEC2D	1.07671211128959	1.53069175650609	0.00043094607325473	0.0129774655607032
HES6	1.34147396173115	0.564028798438838	0.000434825842629569	0.0130668316622089
SPINK2	-1.32964811072938	1.68554537325686	0.000438546430339723	0.0131320170095666
AC092490.3	-1.46006845561808	-1.0108110983136	0.000438894998197716	0.0131320170095666
IL13RA2	2.05496695997394	3.24437398803126	0.000451824418175585	0.013402831632147
AC020637.1	1.07164634968771	2.43187223911872	0.000474437128739139	0.0138360813845373
IFI44L	1.67507248827743	2.85268681789097	0.000478450096633231	0.0138952731487704
LINC01915	1.66401301899503	1.4620812317238	0.000478477213803812	0.0138952731487704
COL8A1	1.4353311988124	1.9961257240947	0.000485876514471626	0.0139935598708464
RADIL	1.97201229930934	-1.27640197502487	0.00048605493713075	0.0139935598708464
RAB34	1.29590234819812	1.68966574246132	0.000489948701971795	0.0140318872035707
TNFRSF11B	1.27066549015856	2.4406837407279	0.000498144410727658	0.0141882202698324
CTSV	-1.10145027074401	1.96416807743394	0.000500564561106662	0.0141986404576561
IGHGP	3.3186525680879	0.759314650718229	0.000503483479334876	0.0142619261530173
PRNCR1	1.07960354408321	1.32633918483582	0.000507320955403993	0.0143314714036809
C1S	1.19625582724629	5.89907084809849	0.000524511273475521	0.0146376059966553
BMPR1B	1.95938793105273	1.08365712511818	0.000538020258054651	0.0149142380357797
AC073551.1	1.89757201541741	-1.17852593975072	0.000546462903467743	0.0151280484691637
TYROBP	1.19081945566716	3.04340020524548	0.000548874385219161	0.0151745471700257
IGSF6	1.25631991469591	2.36861307604612	0.000557633660307322	0.0152741531657494
IKZF1	1.4371015148337	0.729533600339675	0.000575483391325951	0.0156327211473489
MS4A6A	1.09183565439564	3.62440069428094	0.000576001878783437	0.0156327211473489
LINC01022	1.82016588258805	-0.979501388293644	0.000592669909733614	0.0159184074848789
ARHGEF6	1.12958247797142	1.8707236462661	0.000611438757914879	0.0162440715598551
IGLV1-47	3.24750758803222	-2.19279867938359	0.000616328349413918	0.0163004698024204
STAB1	1.20815098952137	1.52693435533472	0.000623792349902799	0.0164349864996627
TRBC1	1.66944436725116	0.223181077837074	0.000625416058686637	0.0164406397993281
C6orf58	3.1681553950858	6.10794861464195	0.000635020448074815	0.0165211607014548
VSIG1	3.07649714749706	-1.03243659584739	0.000639244867947088	0.0165684279211036
CTSG	2.26087839157372	-0.670660256931335	0.000649168802195765	0.0167419342208075
INHBE	1.98241801797034	-0.892503332439384	0.000651000324786926	0.0167603907025111
CYSRT1	1.15353458616604	1.02284358212439	0.000652309394594958	0.0167603907025111
TSPAN15	1.18752932463311	0.778570064125473	0.00066175764915077	0.0169401788335077
KLHL6	1.4108398963811	0.160582068559476	0.000674441727804133	0.0172223512635698
TRPA1	1.55146515913866	-0.465682818864914	0.000678654916614988	0.0172742372301905
MMP19	1.57454784892175	2.23751594845181	0.000688047261345486	0.017483651916665
AL359924.1	1.98778822301982	1.12432128936419	0.00069334578137271	0.0175576572787238
PLCB2	1.38298264346523	-0.25795694080973	0.00069459515044686	0.0175639395664825
TVP23A	1.25279353331414	0.149911010374309	0.00071093121084241	0.0178248593190053
LGALS9	1.46130612201915	1.19285813589229	0.000714934150682631	0.0178819778219594
AL157871.3	-1.18512462219938	-0.828595304209717	0.000723164031178057	0.0180660315499723
NTS	2.87214014812948	2.3919628502576	0.000734056453694026	0.0182283360087972
AC026117.1	1.51178742722637	-1.07017807992042	0.000735377717328817	0.018239302594274
PRF1	1.53455256707696	0.0626130846289771	0.000737152577754299	0.0182614799279993
ISG15	1.06560049559323	2.03159414643912	0.000739973202213422	0.0182886348888002
TMSB4XP4	1.06121759699273	-1.16519049196722	0.000742169975265832	0.0183056689753607
APCDD1	1.36824528336217	1.67357455835304	0.000753992985972939	0.0184799581136512
CYTH4	1.32566247267724	0.426065731610343	0.000757568660572754	0.0185238044539812
IGKC	2.46102513324179	6.53621729984019	0.000761593927823688	0.0185565806033186
MIR181A1HG	1.36316204088822	1.50338111957039	0.000764873453645997	0.0185710199781613
CARD16	1.22456327496983	1.78772952335353	0.00078010527421158	0.018833777843725
GBP5	1.58204988089118	0.0354052435350697	0.000783365334669929	0.0188873025748616
ZNF423	1.1248588268671	-0.0998913309951369	0.000792730644923442	0.01899755163757
AL033380.1	-1.116093900309	-0.18948983359315	0.000796183861733702	0.01899755163757
LST1	1.31998208200354	0.917369775503996	0.000799698712162681	0.0190157715558408
KCNK5	1.63048215301328	0.920230210497241	0.000810708363697954	0.0191261166235479
SLC37A2	1.67990891733994	-0.720623926280887	0.000865233337897731	0.020062011754818
HLA-DRB5	1.61436949566162	3.77869959329202	0.000865951315194702	0.020062011754818
LINC02542	2.04136335290677	-1.22827724363568	0.000867780391412419	0.0200819491249291
COL11A1	2.04328541616729	-0.385715377936296	0.000880886342048942	0.0202531476701343
ABCC3	1.50830961240631	2.57978871987511	0.000881223891238952	0.0202531476701343
GLDN	1.9601583248433	0.482718360964756	0.000882219500842304	0.0202531476701343
CBLN1	1.5480599096153	-0.705756645502145	0.000883068295280891	0.0202531476701343
CSF1R	1.07801240998389	2.7048312621069	0.000905175125262117	0.0204150724424675
MT1A	-1.73545038606082	0.944455739616606	0.000906789569303718	0.0204150724424675
CYBB	1.17242856721188	2.47540099411466	0.000920729810101958	0.0206212489298774
IL4R	1.07876949666207	1.59511601934606	0.000921452468699696	0.0206212489298774
SERPINF1	1.14790903668258	4.22006658995548	0.00092191452896052	0.0206212489298774
CXCL13	-2.05759817665659	0.39065092979875	0.000941073076285473	0.020936856477231
LY96	1.21314479537809	0.548493612170898	0.000942925677014313	0.0209555883310737
MTND6P4	2.61858411318346	1.90797904270703	0.000947105683077966	0.0209935740744149
DUXB	1.77721819759819	-0.66573670811384	0.000948455833220232	0.0209935740744149
IGF1	1.49247218429822	0.791694308586275	0.000953756802968782	0.0209935740744149
AL161658.1	1.01145570546709	2.12706927691015	0.000962271655892956	0.0209935740744149
TREM2	2.06367026546496	0.903875956211749	0.000964479349032905	0.0209935740744149
GPR132	1.85055935279538	-1.17103662031792	0.000966258376967255	0.0209935740744149
COL8A2	1.407533010019	0.21404043256346	0.000967084411574785	0.0209935740744149
CYP4F12	1.559799924608	1.0528562124621	0.000994487713067562	0.0214575470660311
CDH11	1.32653142482183	2.35560476236166	0.000997565614706827	0.0214792554734642
HLA-DOA	1.44676666461733	0.808090085870785	0.00100668573490643	0.0216275190452137
PCDHGA9	1.14941757779974	0.514169806676406	0.00104619793578246	0.0221808938634452
RPS12P26	1.13745790586978	0.308911842064047	0.00106462302143853	0.0224742968130775
GABRP	2.77650686541457	1.2676304005978	0.00106545617396938	0.0224742968130775
IGHG4	3.10888883776924	2.15025762462129	0.00107832764310829	0.0226996179490866
AL139241.1	1.76111844245034	-0.0748386030913982	0.00110022919572297	0.0230218914528653
RPL9P32	1.13067189946566	-0.328080274587434	0.00110404838027497	0.0230306269265609
CD300A	1.5167106288803	0.355276320895568	0.00110898025971514	0.0231102569700437
SDC3	1.00845507147577	1.21189208905529	0.00111301972463133	0.0231418598582148
DOCK2	1.53303874700433	0.629665026526346	0.00111384500306238	0.0231418598582148
SUCNR1	2.37767265089696	1.81997690720079	0.00111646080633041	0.0231729878070682
MFAP2	1.59210469036514	0.84137851739613	0.00112405007794225	0.0232510828563813
TLK2P1	1.548550672996	-0.317300100657724	0.0011382585646502	0.0234377272472908
AC007619.1	1.14671004840263	-0.560225355444914	0.00114026332547408	0.0234557143389932
MEP1B	1.70867021413794	-0.742133050035744	0.00115364218884727	0.0237074041484125
ZFPM2-AS1	1.60696783383893	-1.15672543948485	0.00117468229351978	0.024020746899539
SLCO2B1	1.08991113555561	1.6724285322562	0.00119811783727311	0.0243320013279705
ELN	1.08619026806442	1.72119591497471	0.00120742258777354	0.0244969739310023
ALPK1	1.12234744793756	1.88707179173033	0.00122169995979886	0.0247140962599311
MNDA	1.16424351018995	1.70969124729864	0.00123886948495435	0.0249286287602697
AL645929.2	1.3380143610135	1.22543304376353	0.00124274911640561	0.0249316804528651
AC063976.2	1.72372999442246	-1.23740301604411	0.00124973404391269	0.0249800593747784
PTGIS	1.61677451597337	1.04546514559468	0.00125050888020352	0.0249800593747784
SLAMF7	2.22490249196029	-0.178346158341253	0.00127381213945492	0.0253235807397868
PDGFRB	1.03213885399619	3.52095338246764	0.0012781407939204	0.0253841841124006
HAMP	-2.08798815093985	0.467136092377021	0.00129214230509802	0.0255167339963881
AL162385.1	1.01020411952055	0.440419681042748	0.00129392748260522	0.0255276749303704
SERPING1	1.20057709786779	6.49719485836033	0.00130086319272759	0.0256401124536183
LYZ	2.03872630508928	3.14227861895978	0.00130558727244117	0.0257087864141194
LGALS1	1.02990255660217	5.31281499148172	0.00131379126785543	0.025749782298566
EMID1	1.17582381869625	-0.0835354224697804	0.00131504882851124	0.025749782298566
LMTK3	1.4494468106029	-1.03761165710859	0.00131519990988541	0.025749782298566
GRP	2.79790685101462	0.0316642370922299	0.0013176040037993	0.025749782298566
AL033504.1	1.14026673830454	-0.652895907528385	0.00135207690562706	0.0262995446887215
SIGLEC14	2.11282731862233	-1.17441576157154	0.00136103150974931	0.0263888586504929
CYGB	1.07684370127186	0.268387646884403	0.00137171546293252	0.0265124553812769
C15orf54	1.9090822586849	-0.949777871646043	0.00137197321553461	0.0265124553812769
TPSB2	1.2906541244895	1.29554976940252	0.00138541357579414	0.0266975376339141
TNN	1.75366237004596	-0.791657851150446	0.00138906004053597	0.0267429525910059
HTRA3	1.23456074994212	1.5148498733575	0.00140600568351336	0.0269192316229452
IGKV1-16	2.1014154431141	-0.517713359604941	0.00142910759549073	0.0272608518790252
LYPLAL1-AS1	2.00131347296173	0.455582390482098	0.00143926223364214	0.0274029246298357
CCR1	1.39485889848105	0.580130276386258	0.0014495614323813	0.0274260990592891
KLRK1	1.52214687744633	-1.21004313594914	0.00144959428438378	0.0274260990592891
AC087477.2	1.55432245179497	-1.16582066930734	0.00144967468381871	0.0274260990592891
AADACP1	2.10538447717474	-0.855431911050231	0.00147530797205631	0.0277842968216054
AC131182.1	1.00989424438442	-0.0981845890756813	0.00147874984931397	0.0278202145821485
IMMTP1	1.72570179451076	-0.979173156864529	0.00148258196832766	0.0278202145821485
MUC13	1.14499346624797	4.0142613480071	0.00149617818326501	0.0279740799188458
ADAMDEC1	2.703068753772	-0.585408660334755	0.00152901286484386	0.0284134383937993
SLFN13	1.38123906137091	-0.219566804428741	0.00154699634566218	0.0286674355943163
NR2F1	1.13643386989672	1.46156923734467	0.00155009594437354	0.0286975351844512
AP003168.2	1.1323902966195	-1.10692199683372	0.00155969981265334	0.0288238641848192
COX7A2P1	-1.32441129400011	-1.35026466506715	0.00158623648506663	0.0291603571169831
AFAP1L2	1.09753918541513	1.60114150109603	0.00158634592852457	0.0291603571169831
AC127024.6	1.03533484885799	-0.485991355091864	0.00159066071121188	0.029213773115127
MSC-AS1	1.21896853539713	1.36084373318202	0.00160042176111883	0.0293090692742141
ADGRB3	1.05941240247931	3.3859214149707	0.00162399192635232	0.0294864033212919
LINC01235	2.23896854880241	-0.617342336796017	0.00163501073472722	0.029660496574426
BCL2A1	1.88022477274613	0.187489258869806	0.00164954649660369	0.0298959952473092
SLC24A2	1.162114999541	3.51226278627123	0.00165105792377622	0.0298959952473092
PLPP2	1.36227987323293	1.04717622841443	0.00165522155953047	0.0298963580460491
IL18	1.28291094123797	1.38821461630391	0.00165849820431336	0.0299294693354548
GYPB	1.6828628152659	-1.2333307678793	0.00166526440070488	0.0299946045670637
IQCA1	1.79863430858745	1.24281664601641	0.00167015291318796	0.0299946045670637
BRCA2	1.0340701839892	0.915674384239304	0.00167095888851013	0.0299946045670637
AC022730.4	2.72129124741094	-0.881962179389888	0.00167119991065621	0.0299946045670637
LSP1	1.27294091214742	0.582537833283609	0.00168896535208286	0.0300800312604856
FAM81A	1.03276971246508	0.432092097643208	0.00169769016758374	0.0301900562820316
TMEM240	1.05519486224593	-1.07666672465432	0.00170743993100522	0.0302567645048027
ODAM	2.3293254700399	-1.20555168017135	0.00170777850057365	0.0302567645048027
CST2	1.55608992697466	0.504653114761203	0.00170836485063154	0.0302567645048027
OMG	1.0679441512848	0.777402070592463	0.00171442021173008	0.0302567645048027
ARHGAP22	1.42518676060135	-0.696837293157302	0.00173742809194995	0.030482512730314
GYPC	1.05701748814615	1.268062376887	0.0017374861182668	0.030482512730314
SERPINF2	1.28366870121526	-0.422818892760327	0.00174089154820235	0.0305134287844258
F12	1.0509542711326	0.417687017106939	0.00175032627501165	0.0305754130685481
DDX50P1	1.07494027477942	0.554935226636423	0.00176551929749279	0.0307889340904231
PTGIR	1.20424075869186	-0.23367559991901	0.0017719163997428	0.0308188448291046
IGLV3-21	3.72586574459948	0.825589677735608	0.00182415687706196	0.0313111695744038
PLA2G2A	2.85123142838415	1.32910335303323	0.00183201875486015	0.0313941395719217
BGN	1.1084573477563	5.0059333282228	0.00185002820855669	0.0315891783779657
SLITRK5	1.54676104776574	0.727992959268453	0.00186519951026415	0.0316747844761074
FGB	2.76122350454486	3.90050259203968	0.0018803892704163	0.0318544701977794
ANGPTL7	1.67396855733225	0.247228372526565	0.0019087685367101	0.032103386449651
PALD1	1.38157198757376	-0.289816183170269	0.00191492329897791	0.0321766082692926
AC023034.1	2.09034057850067	-1.05501107749329	0.00192913870852348	0.0322638580866622
RARA-AS1	1.46325843268763	-1.05902028795796	0.00193061635335018	0.0322638580866622
IGLC3	2.48214079379335	2.58445782689133	0.00194241580816178	0.0323761991818605
METRNL	1.26149917975752	-0.622027297320274	0.00195089596964935	0.0324405406188274
PIK3R6	1.62496728672701	-1.08540273973205	0.00195583955045093	0.0324513382533093
FABP6	1.33030123124732	0.56584798325456	0.00196100925157447	0.0324513382533093
AC007342.1	1.47785452887891	-0.948906397822172	0.00197922846121604	0.0326226567116969
CASC15	1.35107767962306	0.562874149049602	0.00198832232581488	0.0327205265283901
EEF1DP7	1.04427286328082	0.267493330117439	0.0019943397325592	0.0327935244683704
ZG16B	1.78263579961243	0.164787965937686	0.00200348998266251	0.0328717028350833
AP006248.3	1.19813553708301	0.202174380368096	0.00202276268984227	0.0330772747428071
ODF3B	1.58383845444192	-0.775052380883687	0.00205115574640246	0.0333882889982206
PLP1	1.54960745901101	0.557452567259766	0.00205144346195964	0.0333882889982206
ZNF521	1.07785272613424	1.26105589634753	0.00205522988927044	0.0333930289817166
C9orf153	1.50404591523491	-1.31075838151369	0.00206172116658977	0.0334505386457268
VSIG4	1.24658022120226	2.91905805709738	0.0020758560445938	0.0336009953822424
IFI6	1.14584292867469	7.3658854199557	0.00210070351763258	0.0338709855661832
C11orf96	1.49524997980631	0.910953526925081	0.00211433088405563	0.0339560817516541
REG1B	2.41409757650402	8.76797218073424	0.00211609620602085	0.0339560817516541
GNA15	1.27796803596663	-1.06411049711025	0.00212091329524713	0.0339560817516541
SIGLEC10	1.49886738004371	-0.617999989893128	0.00215192349691778	0.0343496025470286
HLA-DRB6	1.1472476528832	1.49782657158385	0.00218070427532473	0.0346224373268441
LAIR1	1.23906384320222	1.24962742524112	0.00219757189299696	0.0347058999019783
AC010307.2	1.54505459962381	-1.15838247233019	0.00219767767404376	0.0347058999019783
CHD5	1.12284754472693	1.82445263778158	0.00220149172686922	0.034714069688623
CLDN5	1.18562523486961	-0.575072539605928	0.00221281086590397	0.0348387496617455
CH25H	1.15444845365411	1.08854600103975	0.00222969793094872	0.0349718506794416
LINC02605	2.01897694279475	-0.546499496614364	0.00224700365353243	0.0351634873630151
BRS3	1.19515957625026	3.28370225812886	0.00227342665059825	0.0353634670668828
GBP2	1.03120947655846	2.76929652147695	0.00227999717320296	0.0354390864965243
AC109466.1	1.93801830299398	-0.964193631769263	0.00230521109683081	0.0356972009654869
HOXB-AS1	1.64202823165117	-0.0251518091381653	0.00232552130520594	0.0358777412674443
FYB1	1.14161403670329	2.69904451171307	0.00234224975622482	0.036064806545611
LINC01727	-1.84694181374509	-0.803575574952927	0.00234286445222754	0.036064806545611
CD248	1.17599310566885	1.10670265607673	0.00234471068580759	0.0360664510906679
C4BPB	2.36925364304617	-0.899605985010272	0.00235089847686158	0.0361348257358968
AC009951.4	1.62623921853141	-0.35950004887561	0.00237834055223101	0.0364004080022689
AC022613.3	1.01103474963369	0.719858373298984	0.00237914172497363	0.0364004080022689
NCF4	1.2593096430897	0.686110346134937	0.00238222105903443	0.0364004080022689
TFF2	3.68803489180359	3.23765281346258	0.0023922972282327	0.0365005761791059
MRC2	1.25334046159684	0.735696707617545	0.00239999296311594	0.0365373378048525
CCR7	1.92759146148158	-1.12217706493229	0.00240495649238851	0.0365860402565487
CCL4	1.18021926043739	1.61667505918354	0.00241248638006388	0.0366468169162084
GIMAP2	1.22085380593368	1.30685598349558	0.00242520082917608	0.0367860564688852
COL6A3	1.1079748159393	5.31937496671796	0.00243138758112786	0.0368260200837736
COL3A1	1.13512278865491	6.95614341669465	0.00247695232035364	0.0372711221789062
LRRC53	2.08559677983734	0.550079025112509	0.00248023384182528	0.0372747217640963
PADI2	1.6918169858921	0.503958723220115	0.00248496848937543	0.0372835178199707
AC087163.2	1.42308512221355	-1.28725328842167	0.00252766250010226	0.0376095234704439
CD3D	1.52595869172251	-0.126875860375403	0.00252815077105403	0.0376095234704439
CLCNKA	1.24212263558011	-0.252953989400289	0.00254607332978619	0.0378172138202841
MEX3A	1.37052841133233	-0.704959134634168	0.00256630003187231	0.0379816068243201
IL6	-1.70057719595037	0.121665078625724	0.00260762374076332	0.038455958936506
FCGBP	1.06492752081633	1.84117631340467	0.00267558062648818	0.0390258770179346
PDCD1LG2	1.80646275664744	-0.609768074269509	0.00267638278849785	0.0390258770179346
AOC1	1.21606463966865	0.223384890931593	0.0026866935941004	0.039121202018028
AC100763.1	1.17701240078929	-0.882112305380715	0.00271417850807508	0.0394107082387513
CCK	3.20043891906029	-0.533844250411362	0.0027179888356779	0.0394384174302178
SLFN12L	2.12955492990956	-1.57007591630409	0.00274391762718327	0.0396481756095088
BAIAP2L2	1.060724304784	1.47836219535607	0.00274730714335471	0.0396695080901532
HOXB4	1.53032189230976	0.280848322472933	0.00275324021433364	0.0397019399017697
TMIGD3	2.58210403175214	-0.627517263186898	0.00276359608127079	0.0397699484405762
ABCA8	1.16506767570794	2.57905610929429	0.00277515012981925	0.0398771572708262
OR2I1P	2.55728338653721	-1.18462295005184	0.00281487027459403	0.0402490390299075
LINC02512	-1.22436376729149	-0.269804779407101	0.00282044146180157	0.0402490390299075
AL008723.2	-1.2032210009292	-0.916076285921272	0.0028280448256075	0.0402743883646783
RUNX1	1.24171184915533	2.37333810181925	0.00285088784251403	0.0404607525082331
SMIM25	1.95905878190932	-0.751345878188815	0.00287343190987679	0.040724956015923
MT1M	-1.38850511063872	3.04069253802995	0.00288344513478084	0.0407832434308872
EFEMP1	1.06897065940415	4.05171143279513	0.00289513387359706	0.0408649427290912
SLAMF8	2.1667103541456	-1.31094990960107	0.00289829891520301	0.0408817877596832
COL15A1	1.12093075469397	4.51712040566436	0.00295460605320669	0.041394430076514
AC008894.3	1.70190896786786	-0.882650346931428	0.00295688242934062	0.0413983505552854
TFPI2	-1.68510061731312	2.25779771045043	0.00298322372850205	0.0416590706265401
AC007099.1	1.47869969166518	-1.10319146197269	0.00298341339181196	0.0416590706265401
IL2RG	1.35046817730859	-0.206852720140724	0.00298354086715274	0.0416590706265401
AP005131.1	1.15733842494407	-0.342359941027957	0.00299352681761054	0.0416725085843629
MFAP4	1.09829506706345	5.49961540347128	0.00300219599955456	0.0416834426708054
MMP14	1.14635150858958	-0.00560451290655305	0.0030395319447115	0.041932598052956
AC010967.1	1.13421327688668	-0.662493731452367	0.00304322016682596	0.0419439105566844
RARG	1.04323081159294	1.16523993450375	0.00306414979255627	0.0421600172187486
NPTX1	2.19628708627669	-1.10111754549283	0.00308789843407877	0.0424023669076975
CENPE	1.11883604361386	0.333596872541708	0.00309600642869879	0.0424419680976867
CIT	1.04598678400589	3.43925728182776	0.00309692296753315	0.0424419680976867
MLIP-AS1	1.2365522359872	-0.0422350084063639	0.00313543029869445	0.0429113002764205
RAB7B	1.25515365288839	0.693973057399329	0.00313902766092975	0.0429113002764205
SH2D1A	1.97294704126028	-1.24839831009402	0.00321716420856633	0.0434366028989256
OSBPL3	1.3019937170273	0.994046940518399	0.0032181849116213	0.0434366028989256
ADGRE2	1.48293867709837	0.0855636153313709	0.00323613398024031	0.0436067043710555
RELT	1.59700902215226	-1.23288618999108	0.00324661237167607	0.0436849497253104
PAPPA	1.15974126468792	0.789398719627454	0.00326589915833872	0.0438590796943998
ST6GAL2	1.99305837502986	-1.60429861677252	0.0033003948392877	0.0441956990314449
ANKRD20A11P	1.53519400973577	-0.332230083306742	0.00330162227150751	0.0441956990314449
KLRB1	1.31704365011041	-0.315645830816467	0.00333296636677064	0.0444145614492218
TSPAN18	1.29996796977308	0.433600447996546	0.00339474482636428	0.0449776574917977
AURKB	1.91810795651074	-1.52914397168414	0.00339968997661309	0.0450144135792289
TSPAN11	1.42232601937944	0.268274931022158	0.00344020833301348	0.0452906157365298
ENC1	1.08281172794859	2.7592942477846	0.00345149577078699	0.0453815883368853
AC009318.4	1.04578047033535	-0.0348378875856773	0.00345647254965538	0.045415749919055
PI16	1.34299057809497	-0.0643711369503367	0.00349366364933937	0.0457330276319771
LNCTAM34A	1.03552382895192	0.139437907084911	0.00352564313904673	0.0459973724147032
CD163	1.23137187210645	2.30471278032998	0.00356591401492364	0.0462409175105951
GREM2	-1.27955770119579	0.265052839471049	0.00360467769806973	0.0463988772074312
ABCC2	1.48911308949512	0.0188025536315568	0.00362290863603781	0.0465433770559133
JAML	1.28737371825431	1.66125356251486	0.00365187603414664	0.0467417589926115
ACOXL-AS1	1.24358514020966	-0.282039522889112	0.00367604501444215	0.0469352175951096
LAMP5	1.32015233008296	2.73326256886289	0.00372160767926418	0.0473130197606025
ASCL1	1.84464732219508	2.31060458687989	0.00373834641452216	0.0474385635894228
FGF12-AS1	1.30986484404625	-0.72675486210885	0.0037837538943273	0.0477227110698763
GPR85	2.09523668294276	0.586876146387964	0.00382503402597754	0.048009733976177
SLPI	1.2454804231352	3.09381773219302	0.00382783758399184	0.048015857413231
THRB-AS1	1.03836702905354	-0.205858827224454	0.00385996547503598	0.048243751732894
MOXD1	1.31619005821664	2.07176095355236	0.00386440502314841	0.0482530733414051
BATF	1.64016943030249	-1.48008210688185	0.00388402495957677	0.0484276954520892
COMP	1.46981164294888	1.47385120304042	0.00390828439401619	0.0486424231152015
PDLIM3	1.01970790247103	2.25625140834345	0.00392578510545684	0.0487052677281153
PHF24	1.74923267551166	-0.615103819322834	0.00392622921107248	0.0487052677281153
AL136526.1	1.41178554835143	-0.900811963522055	0.00394770525248779	0.0487200659423738
RBM15-AS1	1.31334044642017	-0.716525107641291	0.00395385453838161	0.0487200659423738
AOC3	1.0400819412098	1.09746939497593	0.00395826653369189	0.0487200659423738
GRM3-AS1	1.66699883111844	-1.22841128328405	0.00396999550400404	0.0488240724111745
RASGRF2-AS1	1.32950934614057	-1.24714587169943	0.00397232747324096	0.0488240724111745
CYP4F29P	1.68684151282373	-1.42159367842794	0.00397630230272451	0.048843974079972
IGKV1-6	3.69448274337183	-1.98016902000144	0.00398297111625016	0.0488830799689757
FCN3	1.4098541605955	1.66463213009935	0.0039865583905251	0.0488830799689757
SOCS1	1.49609519601345	0.167552886062849	0.00399308853319525	0.048924870564662
OLIG3	1.07719705323795	0.503880601956129	0.00405096948533225	0.0493343238498322
IL18R1	1.14427737578585	1.15089293856167	0.00406386278946275	0.0493807010665316
