# Supplementary material for: Identification of potential shared gene signatures between gastric cancer and type 2 diabetes: a data-driven analysis
Source: Front Med (Lausanne). 2024 Jun 6;11:1382004. doi: 10.3389/fmed.2024.1382004 (PMC11187270; doi:10.3389/fmed.2024.1382004)
Supplement: Supplementary file 3 [file Table_3.XLSX]

## Sheet: bp
Category	Term	Count	Ratio	PValue	Genes	List Total	Pop Hits	Pop Total	Fold Enrichment	Bonferroni	Benjamini	FDR
GOTERM_BP_DIRECT	aging	7	6.73077	0.000116553	CDKN1C, NPY, P2RY1, SERPING1, PAX5, AGT, AURKB	98	152	19357	9.09633	0.108258	0.114571	0.113988
GOTERM_BP_DIRECT	cellular response to copper ion	4	3.84615	0.000364871	AOC1, MT1M, MT1G, MT1H	98	28	19357	28.2172	0.301439	0.179334	0.178422
GOTERM_BP_DIRECT	cerebral cortex development	5	4.80769	0.000576732	COL3A1, KDM1A, SRD5A1, NPY, PAX5	98	76	19357	12.9948	0.432827	0.188976	0.188015
GOTERM_BP_DIRECT	collagen-activated tyrosine kinase receptor signaling pathway	3	2.88462	0.00158753	COL1A1, MUSK, COL4A5	98	12	19357	49.3801	0.790239	0.311395	0.309811
GOTERM_BP_DIRECT	cellular response to metal ion	3	2.88462	0.00187006	MT1M, MT1G, MT1H	98	13	19357	45.5816	0.841181	0.311395	0.309811
GOTERM_BP_DIRECT	xenobiotic metabolic process	5	4.80769	0.00235623	ABCC3, SULT1B1, ACSM1, EPHX1, CYP4F12	98	111	19357	8.89732	0.901618	0.311395	0.309811
GOTERM_BP_DIRECT	neuron maturation	3	2.88462	0.00250101	CDKN1C, KDM1A, FEV	98	15	19357	39.5041	0.914699	0.311395	0.309811
GOTERM_BP_DIRECT	positive regulation of fibroblast proliferation	4	3.84615	0.00264986	CDKN1A, FN1, FBLN1, AGT	98	55	19357	14.3651	0.926338	0.311395	0.309811
GOTERM_BP_DIRECT	positive regulation of neuron projection development	5	4.80769	0.00285102	MUSK, KDM1A, DPYSL3, ENC1, AGT	98	117	19357	8.44104	0.939587	0.311395	0.309811
GOTERM_BP_DIRECT	detoxification of copper ion	3	2.88462	0.00321835	MT1M, MT1G, MT1H	98	17	19357	34.8565	0.957943	0.316363	0.314754
