# Supplementary material for: Identification of potential shared gene signatures between gastric cancer and type 2 diabetes: a data-driven analysis
Source: Front Med (Lausanne). 2024 Jun 6;11:1382004. doi: 10.3389/fmed.2024.1382004 (PMC11187270; doi:10.3389/fmed.2024.1382004)
Supplement: Supplementary file 4 [file Table_4.XLSX]

## Sheet: cc
Category	Term	Count	Ratio	PValue	Genes	List Total	Pop Hits	Pop Total	Fold Enrichment	Bonferroni	Benjamini	FDR
GOTERM_CC_DIRECT	extracellular region	34	32.6923	1.06297e-09	C1QB, REG3A, COL11A1, LY96, FBLN1, NTN1, C3, PLAC8, IGHG1, LGALS1, NPY, CTSG, AOC1, SPINK2, F12, PLA2G2A, LSAMP, FN1, BGN, ISG15, IL17RB, AGT, COL1A1, COL3A1, VCAN, COL6A2, MFAP2, APOC1, SERPING1, COL4A5, COL6A3, S100P, EMID1, LY6E	103	2119	20587	3.20704	1.92398e-07	1.92398e-07	1.87083e-07
GOTERM_CC_DIRECT	extracellular space	30	28.8462	4.06414e-08	REG3A, FCGBP, COL11A1, GCNT1, LY96, FBLN1, CAPG, C3, CST2, IGHG1, LGALS1, NPY, DPYSL3, CTSG, XDH, AOC1, F12, PLA2G2A, FN1, BGN, SULF1, AGT, COL1A1, COL3A1, VCAN, COL6A2, SERPING1, COL4A5, COL6A3, TFF2	103	1946	20587	3.0813	7.35607e-06	3.67805e-06	3.57645e-06
GOTERM_CC_DIRECT	extracellular matrix	12	11.5385	6.55989e-08	COL1A1, FCGBP, COL3A1, VCAN, COL11A1, COL6A2, BGN, FN1, COL4A5, COL6A3, FBLN1, EMID1	103	259	20587	9.26056	1.18733e-05	3.9578e-06	3.84847e-06
GOTERM_CC_DIRECT	collagen trimer	8	7.69231	3.69306e-07	C1QB, COL1A1, COL3A1, COL11A1, COL6A2, COL4A5, COL6A3, EMID1	103	92	20587	17.3803	6.68421e-05	1.67111e-05	1.62495e-05
GOTERM_CC_DIRECT	endoplasmic reticulum lumen	11	10.5769	2.89669e-06	COL1A1, C3, COL3A1, VCAN, LGALS1, COL11A1, COL6A2, FN1, SERPING1, COL4A5, COL6A3	103	306	20587	7.18501	0.000524165	0.00010486	0.000101964
GOTERM_CC_DIRECT	blood microparticle	7	6.73077	8.50339e-05	C1QB, C3, IGHG1, ACSM1, FN1, SERPING1, AGT	103	145	20587	9.64908	0.0152739	0.00256519	0.00249433
GOTERM_CC_DIRECT	extracellular exosome	23	22.1154	0.00110838	FCGBP, AOC1, SLC44A4, F12, ACSM1, PLA2G2A, BGN, FN1, FBLN1, CAPG, ACTR3B, AGT, C3, IGHG1, MLPH, LGALS1, COL6A2, SERPING1, COL6A3, CTSG, S100P, TSPAN1, PFKP	103	2219	20587	2.0717	0.181866	0.0286596	0.0278679
GOTERM_CC_DIRECT	basolateral plasma membrane	6	5.76923	0.00749242	ABCC3, CASR, SLC7A7, P2RY1, ABCA8, TSHR	103	245	20587	4.89487	0.743656	0.169516	0.164833
GOTERM_CC_DIRECT	integral component of plasma membrane	15	14.4231	0.0113385	ABCC3, GLP1R, CASR, MUSK, IL17RB, TSHR, PCDHGA9, CLCN5, SLC7A7, TYROBP, EFNB3, CD5, P2RY1, LRRC8B, TSPAN1	103	1438	20587	2.08491	0.873054	0.19903	0.193532
GOTERM_CC_DIRECT	basement membrane	4	3.84615	0.0117594	FN1, COL4A5, FBLN1, NTN1	103	95	20587	8.41574	0.882469	0.19903	0.193532
