# Supplementary material for: Identification of potential shared gene signatures between gastric cancer and type 2 diabetes: a data-driven analysis
Source: Front Med (Lausanne). 2024 Jun 6;11:1382004. doi: 10.3389/fmed.2024.1382004 (PMC11187270; doi:10.3389/fmed.2024.1382004)
Supplement: Supplementary file 5 [file Table_5.XLSX]

## Sheet: kegg
Category	Term	Count	Ratio	PValue	Genes	List Total	Pop Hits	Pop Total	Fold Enrichment	Bonferroni	Benjamini	FDR
KEGG_PATHWAY	Protein digestion and absorption	7	6.73077	0.000117639	COL1A1, COL3A1, SLC7A7, COL11A1, COL6A2, COL4A5, COL6A3	63	103	8205	8.85113	0.0189936	0.0191751	0.0191751
KEGG_PATHWAY	ECM-receptor interaction	5	4.80769	0.0042925	COL1A1, COL6A2, FN1, COL4A5, COL6A3	63	88	8205	7.39989	0.504002	0.294754	0.294754
KEGG_PATHWAY	AGE-RAGE signaling pathway in diabetic complications	5	4.80769	0.00674935	COL1A1, COL3A1, FN1, COL4A5, AGT	63	100	8205	6.5119	0.668416	0.294754	0.294754
KEGG_PATHWAY	Amoebiasis	5	4.80769	0.00723322	COL1A1, COL3A1, FN1, COL4A5, CTSG	63	102	8205	6.38422	0.693733	0.294754	0.294754
KEGG_PATHWAY	Pertussis	4	3.84615	0.0195421	C1QB, C3, SERPING1, LY96	63	76	8205	6.85464	0.959921	0.637071	0.637071
KEGG_PATHWAY	Complement and coagulation cascades	4	3.84615	0.0269831	C1QB, C3, F12, SERPING1	63	86	8205	6.05759	0.988422	0.73304	0.73304
KEGG_PATHWAY	Human papillomavirus infection	7	6.73077	0.0380727	COL1A1, CDKN1A, COL6A2, FN1, COL4A5, COL6A3, ISG15	63	331	8205	2.75428	0.998213	0.886551	0.886551
KEGG_PATHWAY	Neuroactive ligand-receptor interaction	7	6.73077	0.0577405	GLP1R, C3, NPY, P2RY1, CTSG, TSHR, AGT	63	367	8205	2.48411	0.999938	1	1
KEGG_PATHWAY	Focal adhesion	5	4.80769	0.0649507	COL1A1, COL6A2, FN1, COL4A5, COL6A3	63	201	8205	3.23975	0.999982	1	1
KEGG_PATHWAY	Mineral absorption	3	2.88462	0.0752229	MT1M, MT1G, MT1H	63	60	8205	6.5119	0.999997	1	1
