# Supplementary material for: Identification of potential shared gene signatures between gastric cancer and type 2 diabetes: a data-driven analysis
Source: Front Med (Lausanne). 2024 Jun 6;11:1382004. doi: 10.3389/fmed.2024.1382004 (PMC11187270; doi:10.3389/fmed.2024.1382004)
Supplement: Supplementary file 6 [file Table_6.XLSX]

## Sheet: mf
Category	Term	Count	Ratio	PValue	Genes	List Total	Pop Hits	Pop Total	Fold Enrichment	Bonferroni	Benjamini	FDR
GOTERM_MF_DIRECT	extracellular matrix structural constituent conferring tensile strength	6	5.76923	2.52868e-06	COL1A1, COL3A1, COL11A1, COL6A2, COL4A5, COL6A3	102	41	18913	27.1349	0.000717889	0.000718145	0.000718145
GOTERM_MF_DIRECT	extracellular matrix structural constituent	8	7.69231	9.62927e-06	COL1A1, COL3A1, COL11A1, MFAP2, BGN, FN1, COL4A5, FBLN1	102	139	18913	10.6717	0.00273099	0.00136736	0.00136736
GOTERM_MF_DIRECT	calcium ion binding	12	11.5385	0.00221979	VCAN, AOC1, CASR, F12, PLA2G2A, REPS2, FBLN1, CAPG, S100P, ME2, SULF1, PCDHGA9	102	751	18913	2.96279	0.468005	0.21014	0.21014
GOTERM_MF_DIRECT	glycosaminoglycan binding	3	2.88462	0.00844179	VCAN, BGN, SULF1	102	26	18913	21.3948	0.909973	0.558875	0.558875
GOTERM_MF_DIRECT	integrin binding	5	4.80769	0.0102315	COL3A1, CASR, FN1, FBLN1, ISG15	102	158	18913	5.86777	0.946105	0.558875	0.558875
GOTERM_MF_DIRECT	macromolecular complex binding	7	6.73077	0.0118072	CDKN1C, CDKN1A, AOC1, FBLN1, CAPG, TSHR, PFKP	102	354	18913	3.66653	0.96572	0.558875	0.558875
GOTERM_MF_DIRECT	beta-1,3-galactosyl-O-glycosyl-glycoprotein beta-1,6-N-acetylglucosaminyltransferase activity	2	1.92308	0.0159362	GCNT1, GCNT4	102	3	18913	123.614	0.989562	0.586153	0.586153
GOTERM_MF_DIRECT	protein C-terminus binding	5	4.80769	0.0192684	SNTG1, FN1, FBLN1, MKI67, BRCA2	102	191	18913	4.85397	0.996017	0.586153	0.586153
GOTERM_MF_DIRECT	serine-type endopeptidase inhibitor activity	4	3.84615	0.0201476	SPINK2, SERPING1, COL6A3, AGT	102	108	18913	6.86747	0.996912	0.586153	0.586153
GOTERM_MF_DIRECT	protease binding	4	3.84615	0.0206392	COL1A1, COL3A1, FN1, BRCA2	102	109	18913	6.80446	0.997322	0.586153	0.586153
