# Supplementary material for: Identification of potential shared gene signatures between gastric cancer and type 2 diabetes: a data-driven analysis
Source: Front Med (Lausanne). 2024 Jun 6;11:1382004. doi: 10.3389/fmed.2024.1382004 (PMC11187270; doi:10.3389/fmed.2024.1382004)
Supplement: Supplementary file 7 [file Data_Sheet_1.CSV]

MCODE::Clusters (1)	MCODE::Node Status (1)	MCODE::Score (1)	name	selected	shared name
Cluster 1	Clustered	6.805555555555555	COL3A1	false	COL3A1
Cluster 1	Clustered	6.805555555555555	BGN	false	BGN
Cluster 1	Clustered	6.805555555555555	COL11A1	false	COL11A1
Cluster 1	Clustered	7.0	VCAN	false	VCAN
Cluster 1	Clustered	6.805555555555555	FN1	false	FN1
Cluster 1	Seed	7.0	COL6A2	false	COL6A2
Cluster 1	Clustered	6.0	COL4A5	false	COL4A5
Cluster 1	Clustered	6.805555555555555	FBLN1	false	FBLN1
Cluster 1	Clustered	6.805555555555555	COL6A3	false	COL6A3
Cluster 1	Clustered	6.805555555555555	COL1A1	false	COL1A1
