# Supplementary material for: Identification of potential shared gene signatures between gastric cancer and type 2 diabetes: a data-driven analysis
Source: Front Med (Lausanne). 2024 Jun 6;11:1382004. doi: 10.3389/fmed.2024.1382004 (PMC11187270; doi:10.3389/fmed.2024.1382004)
Supplement: Supplementary file 8 [file Data_Sheet_2.CSV]

id	cancer	BGN	COL6A3	FBLN1	COL3A1	COL1A1	COL11A1	VCAN	COL6A2	FN1	COL4A5
GSM723464_Control	0	7.248522213	10.39780845	9.054117392	11.18829437	9.982967683	4.91828472	5.993180496	8.685095586	9.600810205	7.586605104
GSM723466_Control	0	7.118936321	10.28580351	9.166125612	10.93919007	9.340831754	4.993453101	5.931249623	9.547118765	9.45111194	7.106926657
GSM723468_Control	0	6.648250769	9.867487593	8.853252478	10.78711902	9.32793503	4.803373825	6.182198899	9.093166813	9.482101571	7.546963022
GSM723470_Control	0	7.197932791	9.611577619	9.085468836	11.40429085	10.04916471	4.852658	5.944152149	8.80999697	9.676617403	7.332834366
GSM723472_Control	0	7.43027866	10.37360999	9.70508941	11.75517747	10.32006422	4.956958944	6.173282869	8.717306201	10.402708	7.537352604
GSM723474_Control	0	7.684455119	10.60746917	9.986273019	11.71094444	11.00452502	5.142299041	6.106817694	10.03434003	11.19992404	7.283464172
GSM723476_Control	0	7.266175899	8.373288422	9.168278224	9.888844608	9.133571254	4.988132097	5.387403086	8.538996896	9.117683522	6.934299269
GSM723478_Control	0	7.407003358	10.25402449	10.0294704	11.67573165	10.56742608	5.11392584	5.786564082	9.905797791	10.34183997	7.090297164
GSM723480_Control	0	8.563253075	10.68975579	10.05743604	11.68430121	11.14627979	5.451049022	6.151484134	10.34403546	10.87175361	7.470754127
GSM723482_Control	0	6.71287684	10.31354363	8.71888597	10.7317753	9.72042941	5.165056388	6.013751836	8.42708481	9.772883743	7.211512201
GSM723484_Control	0	7.404667563	9.88298441	9.779442425	10.96051096	9.767841634	5.467067828	6.071069272	9.321418007	10.36925103	7.092658347
GSM723486_Control	0	8.303125429	11.71094444	10.00583192	12.01473334	11.08432044	5.059979407	6.504664966	11.96533869	12.78802285	9.351785582
GSM723488_Control	0	7.465578821	10.43909314	9.788167175	11.0367965	9.259923843	4.870822299	6.101448993	9.741187642	10.705325	7.546660086
GSM723490_Control	0	8.046537442	11.76449649	10.24994506	11.7740715	10.93919007	5.089533257	6.832027646	11.66677237	12.13471129	9.479243739
GSM723492_Control	0	7.127910728	10.50100307	9.34165472	11.06958817	10.45153536	4.891185328	5.445802899	9.672140224	10.39780845	8.229508716
GSM723494_Control	0	7.270493576	9.971918269	9.157266728	10.54542857	9.624432616	4.904943246	5.921991575	9.070270694	10.14371054	7.265802489
GSM723496_Control	0	6.748399119	9.859362478	9.54997103	10.51129307	9.062123302	5.027846354	6.074554646	8.634048	10.43444754	7.941272951
GSM723498_Control	0	7.436607489	9.946645784	8.986372392	9.897305213	8.834270336	4.994721388	5.960576343	9.118450254	10.40503151	6.930854463
GSM723500_Control	0	7.172361194	11.31251793	10.37833197	12.14910248	10.76526017	4.997395575	6.244786123	11.46923803	12.25225425	8.719415563
GSM723502_Control	0	7.157099284	9.569329414	9.790809485	10.73515206	9.460495698	5.019756873	5.955728183	8.822912679	10.48559703	7.486463478
GSM723504_Control	0	7.163342366	8.798099228	8.852670567	11.18253969	10.11337044	4.690839517	5.82978581	8.942134616	9.675414534	7.472430045
GSM723506_Control	0	6.891737757	9.333197437	9.346745914	10.45153536	8.950273097	5.111373373	5.904886201	8.511198978	9.465018078	6.865034884
GSM723508_Control	0	6.944541679	10.37609671	9.634142507	10.76195957	9.733871601	5.231829772	6.028646638	9.126618681	9.981204276	8.194023175
GSM723510_Control	0	6.993858119	9.761841496	9.345935146	10.91060919	9.91023881	5.23549134	6.198498101	8.980027537	9.920228933	7.260794313
GSM723512_Control	0	6.888267396	10.21478234	9.127652668	11.11283796	10.04581018	4.84892919	6.186020313	9.873155407	10.03593259	7.830325201
GSM723514_Control	0	7.035437325	9.974748078	9.419364388	10.97316745	9.468878392	5.019756873	5.609766269	8.885249642	10.01188917	7.349053317
GSM723516_Control	0	6.911653496	9.597493265	9.094617646	9.708513489	8.489437384	5.324421657	5.72158859	7.866718843	9.467934302	7.471059093
GSM723518_Control	0	6.788430138	9.34165472	9.192197228	10.74852288	9.503333011	4.889772802	5.761100116	8.749271608	9.001427698	7.573075112
GSM723520_Control	0	6.973402534	9.996983213	9.08610159	11.31251793	10.14186151	5.129543306	6.391166213	9.430939429	9.82936375	7.510140216
GSM723522_Control	0	7.388191451	10.92688026	9.865976825	11.56276148	10.34403546	4.990747198	6.193565709	10.74522779	11.74611809	8.648744313
GSM723524_Control	0	7.294871183	9.84281628	9.070270694	10.78711902	9.474560015	4.90706725	6.375895261	9.422953015	10.23826261	7.552562437
GSM723526_Control	0	7.162676571	9.596518873	8.683689757	11.02762107	9.802774142	4.903578664	6.141522194	9.068892407	9.153602687	6.713630735
GSM723528_Control	0	7.29876156	10.16612541	9.315661257	11.05023303	10.20511176	5.092099881	6.534973134	10.0309926	9.699451179	7.240008881
GSM723530_Control	0	6.788051881	9.955251963	9.124110571	11.11779276	9.617704459	5.052706459	5.768874284	9.300161455	9.362548907	6.736850444
GSM723532_Control	0	6.882311597	9.474560015	8.852670567	10.75533101	9.735056828	4.994721388	5.820892086	8.777079843	9.761841496	6.621395168
GSM723534_Control	0	7.471400045	9.992402261	9.859362478	11.16653237	10.18949422	4.888301978	5.637416944	9.907351239	10.05743604	7.112165526
GSM723536_Control	0	6.922147683	10.98718619	10.03593259	12.2366477	11.73730889	5.22175606	5.862471709	9.073842869	10.56193162	7.183733799
GSM723538_Control	0	7.119258739	9.628727728	8.824013306	11.31864931	9.853833612	4.946093821	5.857856791	8.862592791	9.022200187	6.399864562
GSM723540_Control	0	7.474426164	9.751934272	9.046284948	11.46216515	10.31790885	5.267438873	5.563314097	8.963931336	9.617704459	6.85271425
GSM723542_Control	0	6.89107369	9.877361418	8.997556407	10.49832942	8.806138884	4.813221787	5.85511425	8.938477728	9.86221891	7.222002437
GSM723544_Control	0	7.248192776	9.927431646	9.499152996	11.41902481	9.992402261	5.108131679	6.201434134	9.425519899	10.28580351	7.11755503
GSM723546_Control	0	7.514346799	10.86772187	9.807799493	11.61297407	10.09739679	4.906371866	6.262112399	9.615044618	10.48044339	7.289285369
GSM723548_Control	0	7.853577101	11.25110773	9.440077332	12.37828558	11.33739004	4.941944985	6.832393299	10.75175933	11.33056596	7.831528496
GSM723550_Control	0	6.855585668	8.962112612	8.656801657	11.22157272	10.00583192	5.501661302	6.105172612	8.291079922	8.968404634	7.253655731
GSM723552_Control	0	7.052249929	9.798738284	9.00988816	11.28168965	9.834734672	4.776891959	6.261710261	9.70508941	9.641743067	7.382027597
GSM723554_Control	0	7.324310922	10.62813491	9.38228931	11.08432044	9.694830757	5.09987209	5.848200899	9.863460451	10.49832942	7.214391892
GSM723556_Control	0	7.557555034	11.26946858	9.888844608	13.35246269	12.67279886	4.858741728	6.515966257	11.03245146	11.45549591	7.245849903
GSM723558_Control	0	7.229382933	9.161704526	9.367677049	10.62813491	9.086807295	4.979508257	5.572909974	8.293044451	9.766718172	7.258516407
GSM723560_Control	0	7.643376966	9.415016153	9.798738284	11.02762107	9.93615984	5.231219981	5.191723735	9.246523228	10.60443725	7.088674877
GSM723562_Control	0	6.758965586	8.886714257	9.314054205	10.90234344	9.199743377	5.282056966	5.737289067	8.51406191	9.805294138	7.72526719
GSM723564_Control	0	6.462909638	9.927431646	9.515851966	10.11337044	9.170461407	5.376609563	6.083469116	8.995534537	10.43444754	7.958381899
GSM723566_Control	0	7.265135709	9.681226291	9.300999328	10.6931047	10.00583192	4.975380619	5.460535328	9.718172276	9.132069832	6.348765429
GSM723568_Control	0	6.771490101	9.58250881	9.076630396	10.8299566	9.945094806	4.842216466	5.564429955	9.493633862	9.539348604	7.16767944
GSM723570_Control	0	6.873719362	10.36454599	8.958899104	10.54542857	9.178685627	4.956220224	6.071069272	9.959908302	10.21094406	8.074506701
GSM723572_Control	0	7.104873067	9.719339269	9.230631776	10.77214393	9.553124321	5.075744224	5.648568444	8.448663235	9.852566108	7.371197198
GSM723574_Control	0	7.256607194	10.55664584	10.44910383	11.46216515	10.56193162	5.166317604	5.96735397	9.913059299	10.33308397	7.390861142
GSM723576_Control	0	7.794910795	9.811897668	9.90000175	11.5544272	10.66737487	4.829704403	5.41906544	9.566480657	10.26652189	7.356078511
GSM723578_Control	0	7.20128291	10.35974309	9.231356254	10.88358342	10.06734693	4.78671116	5.948627224	9.818556026	10.33740941	7.352078381
GSM723580_Control	0	7.05190609	10.32427034	10.03593259	10.50350206	9.511144474	5.336624078	5.802055743	10.402708	11.1321317	8.461699429
GSM723582_Control	0	8.349195545	11.40429085	9.568438381	12.22188865	11.44011246	5.032373448	6.223329877	9.598520709	11.56276148	6.62510531
GSM723584_Control	0	7.401695646	11.2274039	10.03593259	11.33739004	10.48044339	4.790485534	6.941517918	10.00000088	10.39530128	7.461626944
GSM723586_Control	0	6.986239701	9.149215922	9.337473392	10.48044339	9.495424328	5.020351325	6.234494463	8.824013306	9.890168351	7.673468634
GSM723588_Control	0	7.393499933	9.322196985	9.278925295	10.37144279	8.534958623	5.047502653	5.812259209	8.243022944	10.0309926	7.820250765
GSM723590_Control	0	6.991828963	9.859362478	9.566480657	11.45549591	9.649720291	5.008871963	5.660929299	9.256560388	9.952402243	6.610458951
GSM723592_Control	0	6.81201531	8.843577481	9.651996082	11.04122957	9.870320362	5.141111146	5.545943914	8.825176138	9.998538903	6.14388194
GSM723594_Control	0	7.255288082	10.94750366	9.788167175	11.7740715	10.5394875	5.053416407	6.201434134	10.98227519	11.4845545	8.094944675
GSM723596_Control	0	6.583221748	9.292103082	9.177944795	10.97787846	9.554269463	4.970749731	6.104307892	8.892045649	9.834734672	7.690399179
GSM723598_Control	0	7.359426045	10.53098753	9.738823784	11.63100034	10.55928153	5.133431631	5.847217709	10.03755576	10.80768957	7.129824075
GSM723600_Control	0	7.218625787	10.87586556	10.0309926	11.39029457	10.4591891	4.82604716	6.305012168	10.77584039	11.53079125	9.357597496
GSM723602_Control	0	7.380056899	9.949644239	9.539348604	11.50776376	10.42675611	5.01833991	5.725055552	9.361758396	10.18575514	7.714331683
GSM723604_Control	0	7.327888586	9.102777739	10.04418575	10.56742608	8.983140989	5.417180884	5.494597716	9.046928989	10.46690168	7.544670657
GSM723606_Control	0	7.06437641	10.41701451	9.365975795	11.79241729	10.32626187	5.046140896	6.220388007	9.531370481	10.08823257	7.563249996
GSM723608_Control	0	8.156559832	11.39029457	10.07254046	11.35698485	11.1321317	5.045453317	5.906267146	12.25225425	11.78344015	8.931748601
GSM723610_Control	0	7.680007944	11.07949747	11.00452502	11.39029457	10.72849019	4.776190272	6.119196284	12.09176376	11.41902481	8.619315731
GSM723612_Control	0	8.10507747	10.68623959	10.08644294	11.98909895	11.50776376	5.016320664	6.294544134	10.45153536	10.90234344	6.246030097
GSM723614_Control	0	7.714331683	9.102777739	10.02608287	11.16653237	9.443797922	5.090206325	5.786564082	9.449242701	10.11709668	6.706636724
GSM723616_Control	0	7.516722545	9.400315463	9.706236265	11.40429085	10.55057814	4.823772593	5.851395175	9.51403619	10.04076309	7.248522213
GSM723618_Control	0	7.585965022	9.846792687	10.18758193	10.74852288	9.917450228	4.870822299	6.043144843	10.19900337	10.55057814	7.082046321
GSM723620_Control	0	7.943729996	10.07088722	10.5394875	10.77584039	9.84281628	4.608462813	5.802055743	11.00896689	10.94319065	6.736094668
GSM723622_Control	0	7.880267586	9.454932668	10.24229776	11.61297407	10.81880406	4.959118377	5.776187101	9.851245996	11.18829437	5.921991575
GSM723624_Control	0	8.128725317	10.55357191	9.834734672	10.8299566	10.26224079	4.970749731	5.884241384	10.81880406	10.63720943	6.827826604
GSM723626_Control	0	7.518659295	9.41453141	9.692512104	10.68623959	9.245071556	4.938512843	5.740362914	9.408741041	9.949644239	6.665075549
GSM723628_Control	0	7.571162276	8.80999697	9.603011866	9.751934272	9.147023157	4.85342122	5.295344392	8.618336817	9.776805429	7.13177444
GSM723630_Control	0	7.380722735	9.292103082	9.456867761	10.90234344	9.538341672	5.106193243	5.958334299	9.178685627	9.836098284	6.56758869
GSM723632_Control	0	7.525673743	8.98830144	9.138592586	11.27574885	9.822471862	4.937129631	5.97052434	9.153602687	9.840157761	6.343428813
GSM723634_Control	0	7.536011799	9.856533011	9.757972955	11.49211548	10.58701893	4.894956071	6.196875	10.1971252	9.859362478	6.249795291
GSM723636_Control	0	7.352735354	9.232773015	9.700569362	11.17210489	9.914489388	5.043458269	5.498354407	9.607206269	9.622198172	6.222080328
GSM723638_Control	0	7.034434552	9.460495698	8.739235269	10.39780845	8.892571272	4.599319463	6.388444489	8.940382216	9.401212996	6.37475216
GSM723640_Control	0	7.347431108	8.830235332	9.640562425	9.921599526	9.194573795	5.181915836	5.869421052	9.185357828	9.776805429	6.745410366
GSM723642_Control	0	7.624503459	8.542688843	10.42429034	10.21478234	9.054117392	4.849698336	5.512186981	9.248872384	9.651996082	6.353533743
GSM723644_Control	0	8.866541392	11.61297407	10.47792543	12.05332079	11.2998608	4.735720933	6.886529519	11.86405784	11.82277403	8.753607123
GSM723646_Control	0	8.041948276	11.2052564	10.16235047	11.49211548	10.59601018	4.895697037	5.82888306	11.90727472	11.64944416	8.549493325
GSM723648_Control	0	7.649652489	9.743503007	9.770273765	10.92285714	9.514929384	4.975380619	6.001883119	9.314054205	9.908853388	5.942239205
GSM723650_Control	0	8.308047317	11.44011246	10.72849019	11.39029457	10.99564897	4.719914466	6.523330093	12.07867534	11.33056596	8.216125366
GSM723652_Control	0	7.449384619	10.06254159	9.886065959	11.47705905	10.41210017	4.763808899	5.82600347	10.20511176	10.1642003	6.384033933
GSM723654_Control	0	7.964468631	11.25110773	9.803961295	11.42596903	10.80768957	5.003486097	6.039326522	12.05332079	12.00212338	8.868988683
GSM723656_Control	0	7.384913884	9.381468347	9.435527869	10.61935402	8.738110396	4.783705429	5.862032078	7.940635765	10.18949422	6.413206164
GSM723658_Control	0	7.968443571	10.92688026	10.50100307	11.66677237	10.88358342	4.823016567	6.529370925	10.7317753	10.26224079	7.093321925
GSM723660_Control	0	7.360079526	10.02118463	9.961409612	11.66677237	10.49081849	4.760731052	5.71006741	10.24024234	9.591345743	6.471554944
GSM723662_Control	0	7.147629757	8.653378235	9.12553122	10.74852288	9.675414534	4.860136485	5.537464463	9.074542511	9.414046668	6.634270974
GSM723664_Control	0	7.397709619	9.867487593	9.525516724	11.1078495	9.927431646	4.900753836	5.807956787	9.666646496	10.0760494	6.163666993
GSM723666_Control	0	7.938128683	11.46216515	10.67997152	11.82277403	11.30638258	4.899289552	6.225436739	12.25225425	11.64041904	8.129496496
GSM723668_Control	0	7.900032187	10.06091498	10.57838887	11.43255008	10.58701893	5.043458269	6.162015	10.12417375	10.48817857	6.290001325
GSM723670_Control	0	7.647520062	9.878842966	9.810604246	10.91487276	10.33084158	4.995354257	6.001067325	9.921599526	9.989384336	6.76035722
GSM723672_Control	0	8.152837847	11.08432044	10.72478474	11.17210489	11.15135679	4.986203504	6.411336123	11.61297407	11.42596903	8.328209925
GSM723674_Control	0	8.056053116	9.762996291	10.08991979	10.24994506	9.863460451	5.038356474	5.724081851	9.82111294	10.29218265	6.562746623
GSM723676_Control	0	7.810365672	10.66445803	10.01496583	11.23902332	10.41701451	4.937129631	6.349940388	10.96051096	10.54268247	6.733095937
GSM723678_Control	0	7.68799134	9.662051604	9.727554817	11.58681229	10.60746917	4.738134015	5.566081272	10.18379973	9.59441119	5.829358597
GSM723680_Control	0	8.04155272	11.64041904	10.62813491	11.50776376	11.08894716	4.990747198	6.199415366	12.33255294	11.8743632	8.974847325
GSM723682_Control	0	7.748254183	9.921599526	9.402808813	11.44755763	10.63720943	4.898535545	6.409449896	9.931748563	9.84823534	6.26252575
GSM723684_Control	0	8.058677168	11.2274039	10.37609671	11.53895169	10.90234344	4.865199698	6.046529507	11.28168965	11.23331373	8.062133672
GSM723686_Control	0	8.051778422	9.593327903	10.26652189	10.24229776	9.948178743	5.065151638	5.606642392	9.369499567	10.58428211	6.334182642
GSM723688_Control	0	8.136526653	10.06091498	9.790809485	11.74611809	10.64940227	5.048792963	5.941813209	10.05405751	10.38068201	6.553711634
GSM723690_Control	0	7.676071336	11.27574885	10.13474804	11.56276148	10.86408313	4.972787403	5.84490684	11.97694425	11.88462891	8.152133444
GSM723692_Control	0	7.790797903	9.583680019	10.10603165	10.46424455	9.519880026	5.249994571	5.657361011	9.115466522	10.41701451	6.806683332
GSM723694_Control	0	8.189721317	11.1321317	10.21094406	11.28168965	10.85833554	4.989357086	5.999765287	11.80269994	11.04554093	8.16071675
GSM723696_Control	0	7.88704494	10.72138037	10.58127242	10.96051096	10.00583192	4.780702743	6.456395687	10.45153536	10.85219095	6.730818229
GSM723698_Control	0	7.545327463	8.589667448	8.762321325	10.74200292	9.394998067	4.728455138	6.306603	7.727596078	9.423826067	6.569407112
GSM723700_Control	0	7.830146743	10.72478474	9.876064213	11.36265403	10.90234344	4.676212366	6.403982993	11.21072775	11.12241666	8.424170907
GSM723702_Control	0	7.6856225	9.951009567	9.871743317	11.27574885	10.09155389	4.875212873	5.695039571	10.05083041	9.977873526	6.700947052
GSM723704_Control	0	6.784208172	8.789154828	9.322196985	9.992402261	7.515652754	4.745534826	5.618060437	6.892801806	9.792202478	6.656002713
GSM723706_Control	0	7.427611709	9.235794948	9.504329172	10.99996865	9.993942201	5.130139873	5.893100832	9.676617403	9.624432616	6.755063134
GSM723708_Control	0	7.137059418	8.705619332	9.611577619	11.15662061	9.88298441	4.880296127	6.02159675	9.273370746	9.632044052	6.88896359
GSM723710_Control	0	7.633038175	10.46424455	9.354225597	11.18253969	10.15654344	4.705573526	5.686980951	9.259923843	10.27716837	6.412459291
GSM723712_Control	0	8.516786522	11.67573165	10.75855472	11.91824742	11.52305377	5.234922795	6.626028116	11.43255008	11.56276148	8.228341634
GSM723714_Control	0	7.728965996	9.165320813	10.71175593	10.41952874	10.13117816	5.034290974	5.346616716	10.22029452	10.36454599	5.740806668
GSM723716_Control	0	7.465857955	9.346745914	9.412324201	10.58127242	9.362548907	5.234309892	5.52301728	8.921854985	10.33519249	6.782488142
GSM723718_Control	0	7.321070373	9.185357828	10.19320642	11.01820525	9.974748078	4.792827698	5.526449826	10.04916471	10.14371054	7.165981302
GSM723720_Control	0	7.966238056	11.0937336	9.967507739	11.58681229	10.74200292	4.558346951	6.22838278	11.7740715	11.14155262	8.592551966
GSM723722_Control	0	7.423011022	9.694830757	9.575413388	10.87980942	9.907351239	5.048792963	6.131213022	9.493633862	10.23603118	7.174961817
GSM723724_Control	0	7.747884608	11.17210489	10.30043746	11.67573165	10.89474128	4.785235586	7.396070534	10.94750366	11.94206473	8.848208418
GSM723726_Control	0	7.863990149	10.66737487	9.55737478	11.53079125	10.46955881	4.713467743	5.779505496	11.21584711	10.41465193	6.797860164
GSM723728_Control	0	7.546963022	9.066459785	9.253431276	10.36925103	9.686998836	4.707958295	5.803023896	8.940902896	10.10965851	6.816765011
GSM723730_Control	0	7.955331015	10.87586556	9.749448216	11.33056596	10.41210017	4.549820373	6.646006257	11.88462891	12.53068807	9.248872384
GSM723465_Treat	1	10.30043746	12.86601894	10.08991979	13.75428413	13.82378285	7.426614299	8.23199978	11.70142518	12.58281237	7.659895847
GSM723467_Treat	1	9.512063526	12.44408918	10.80768957	13.49332041	12.95058404	5.193577817	8.081271549	12.14910248	11.89543481	7.33448366
GSM723469_Treat	1	9.567463963	12.67279886	9.447418007	13.82378285	13.69268795	8.91260481	8.385767284	11.06008508	13.13081042	5.485163019
GSM723471_Treat	1	9.053446713	12.49649312	9.713395705	13.20347253	11.73730889	4.996020119	8.26292881	11.62176912	12.41041224	8.594064601
GSM723473_Treat	1	9.874556985	12.00212338	9.573410183	13.01557491	12.61992118	6.050930026	8.114699254	10.96457031	11.88462891	6.916849515
GSM723475_Treat	1	8.815622832	11.75517747	9.953845567	13.06098181	12.01473334	5.066484884	7.262234104	11.76449649	12.53068807	8.002533384
GSM723477_Treat	1	9.680024235	12.84517256	9.163248601	13.75428413	13.90586249	6.74578528	7.916685869	11.64041904	13.08102411	5.959650146
GSM723479_Treat	1	9.120563325	12.65530469	10.51718068	13.63862989	13.03716275	4.997395575	6.939810873	11.95317464	12.92622427	8.163385026
GSM723481_Treat	1	10.55664584	12.17818012	9.784213381	14.1070231	13.90586249	5.045453317	8.901464131	12.63984802	13.23474391	5.265565515
GSM723483_Treat	1	8.90262569	11.31251793	7.781544985	12.22188865	11.50776376	7.164961929	7.544670657	9.577437843	11.74611809	5.178901993
GSM723485_Treat	1	7.342767478	10.66737487	9.600810205	11.22157272	10.52274866	5.144827534	6.292865239	8.736476687	12.63984802	5.612849604
GSM723487_Treat	1	8.747154716	11.94206473	9.701693563	12.69103128	11.72804364	4.914187276	6.740020478	12.06643588	12.67279886	8.987677754
GSM723489_Treat	1	9.060093713	11.60406457	8.687071399	11.89543481	11.2052564	5.038356474	7.189126933	9.32879681	11.64944416	5.441948575
GSM723491_Treat	1	9.356752228	12.11962885	8.851069713	12.61992118	12.46208235	6.653766847	7.03580709	10.54812144	12.22188865	7.277915377
GSM723493_Treat	1	9.356752228	12.42818419	9.52651222	13.32063543	13.38257948	5.077091116	7.632390377	11.27574885	12.58281237	7.288046873
GSM723495_Treat	1	8.84472947	11.1321317	7.769677576	12.19269246	11.83295163	5.787522425	7.163494882	9.852566108	11.80269994	7.468196828
GSM723497_Treat	1	8.138062388	11.49994718	9.810604246	12.10559868	11.26946858	5.117712675	6.522615638	10.6166212	11.49211548	7.65626828
GSM723499_Treat	1	9.08610159	12.29988083	9.38228931	13.45545882	12.78802285	5.641491459	7.618158403	11.25110773	12.36248503	7.260482903
GSM723501_Treat	1	8.670067198	12.72839387	9.122044754	13.32063543	13.06098181	7.534786963	7.718161392	11.2274039	12.53068807	5.514393746
GSM723503_Treat	1	9.425519899	11.89543481	8.54671341	12.92622427	13.15207797	7.457496019	8.267736649	9.878842966	12.61992118	6.807672631
GSM723505_Treat	1	9.797387541	12.29988083	9.444722974	13.69268795	13.58881548	5.695974474	8.198280668	11.73730889	12.07867534	6.308283422
GSM723507_Treat	1	9.673301459	12.11962885	9.478270504	12.67279886	11.7740715	5.160773496	7.115598996	11.40429085	12.29988083	7.773188802
GSM723509_Treat	1	9.832003377	11.7740715	8.840637448	12.88681156	12.13471129	5.65787941	8.201001179	11.12241666	11.88462891	7.767175086
GSM723511_Treat	1	10.09908664	12.63984802	9.811897668	13.35246269	13.82378285	7.589593802	8.179172541	11.64944416	12.78802285	6.362851015
GSM723513_Treat	1	9.38637175	12.10559868	9.235794948	13.13081042	12.56563971	5.294184369	7.155426384	11.15135679	12.2366477	7.522533974
GSM723515_Treat	1	8.313829754	11.71094444	8.391507537	12.33255294	11.66677237	4.995354257	6.222902466	9.779442425	11.39029457	5.452665243
GSM723517_Treat	1	8.80073231	11.84323482	8.930485407	12.86601894	12.33255294	5.640490119	7.629159119	10.55357191	12.82617052	6.235300459
GSM723519_Treat	1	7.302269642	9.737657638	7.638808709	10.27284828	9.283319489	4.977414996	5.743209302	9.299390396	10.63412189	4.92323506
GSM723521_Treat	1	7.921463627	10.23018338	9.700569362	11.2998608	11.49994718	6.424797418	6.287566821	9.561534246	11.70142518	4.801830149
GSM723523_Treat	1	10.05743604	12.36248503	9.365975795	12.9932982	12.31672276	6.175928571	7.762694966	11.83295163	12.58281237	7.832504399
GSM723525_Treat	1	8.472489082	10.8872664	7.883862052	11.76449649	11.42596903	6.03042156	7.161052496	9.574449463	11.25110773	6.646386429
GSM723527_Treat	1	8.4273095	11.15662061	7.696249752	12.44408918	12.34729749	7.080075407	6.92262966	9.794755731	12.09176376	4.787476563
GSM723529_Treat	1	7.698995481	10.67997152	8.625791597	11.31864931	11.09856257	5.204462806	5.880411922	10.14933098	11.89543481	6.670267063
GSM723531_Treat	1	8.657799302	10.14007571	7.38425169	10.94750366	11.05523714	5.257201063	7.349388888	8.82490767	9.876064213	4.844426586
GSM723533_Treat	1	10.04418575	12.39398084	9.643945351	13.53808931	13.38257948	6.584154164	8.378080336	11.45549591	11.79241729	7.387518743
GSM723535_Treat	1	8.136526653	10.67704839	7.757702974	12.76787571	12.97274926	7.415569493	7.44805428	9.434584463	11.8743632	6.48604469
GSM723537_Treat	1	8.599271302	11.98909895	9.598520709	12.82617052	12.46208235	5.186809004	6.404335612	10.97787846	12.60177926	7.39639819
GSM723539_Treat	1	9.418488892	11.31864931	8.841886653	12.67279886	11.49211548	5.204462806	6.873087858	10.6166212	11.7740715	7.115598996
GSM723541_Treat	1	9.548967687	12.06643588	8.971005224	13.32063543	13.03716275	5.728063015	7.43027866	10.93092134	12.17818012	7.167331313
GSM723543_Treat	1	8.765085194	11.47705905	9.272571963	12.49649312	11.81307369	5.559624944	7.310692612	10.42675611	11.94206473	6.160789571
GSM723545_Treat	1	7.901063862	10.47508853	7.311705451	11.81307369	11.53895169	5.705728739	6.471139948	9.180931728	11.66677237	4.711103959
GSM723547_Treat	1	8.709685728	11.49994718	7.742136985	12.31672276	11.83295163	7.388797007	6.888267396	9.719339269	12.56563971	5.842033037
GSM723549_Treat	1	8.956453403	12.11962885	8.559006657	12.9052831	13.13081042	7.516401067	7.846982239	11.2274039	12.60177926	6.750597422
GSM723551_Treat	1	9.242013112	12.28437093	8.889654037	13.26097831	13.01557491	7.755519694	8.116476075	10.56469148	12.53068807	6.14188172
GSM723553_Treat	1	8.40372953	11.52305377	8.200656832	13.01557491	12.39398084	5.576630168	6.718646239	10.21285282	11.64944416	5.68092844
GSM723555_Treat	1	9.59441119	12.47916724	9.563545063	13.03716275	11.90727472	5.469873239	6.882684433	11.2052564	12.25225425	7.813807825
GSM723557_Treat	1	9.293682142	12.76787571	10.47508853	13.45545882	13.49332041	5.146072664	8.613807015	12.44408918	12.47916724	9.21245784
GSM723559_Treat	1	10.16235047	12.37828558	10.42429034	13.53808931	13.45545882	5.256120116	8.124130131	11.7197276	12.65530469	8.000018735
GSM723561_Treat	1	9.255031388	12.09176376	9.749448216	13.82378285	13.69268795	5.431991261	7.404997321	11.53895169	12.2366477	6.807672631
GSM723563_Treat	1	8.085456127	11.98909895	9.467934302	12.37828558	11.50776376	5.071765399	7.93419059	10.84105269	11.41122565	7.236632108
GSM723565_Treat	1	9.407862642	12.22188865	8.937267675	13.32063543	13.38257948	7.71156172	8.197910369	11.41902481	12.41041224	5.207983108
GSM723567_Treat	1	8.424170907	10.74522779	8.828535056	12.19269246	11.56276148	5.447572284	6.105545858	10.00735832	10.91888172	5.34830219
GSM723569_Treat	1	8.446029254	11.7740715	9.422097985	12.46208235	12.00212338	4.952223134	6.767744325	10.43444754	10.54542857	5.268073552
GSM723571_Treat	1	8.612368884	11.97694425	8.634591769	12.69103128	12.31672276	5.683417657	7.411611325	9.992402261	12.06643588	5.826497705
GSM723573_Treat	1	8.205690896	12.06643588	9.942096082	12.67279886	11.74611809	5.122653675	6.129924646	10.50866801	11.85307931	6.621756381
GSM723575_Treat	1	9.434584463	11.53079125	8.259381761	12.72839387	12.54713365	6.292865239	8.156559832	10.14007571	12.36248503	8.255723224
GSM723577_Treat	1	8.472909011	10.68623959	8.218892862	11.72804364	11.83295163	5.295989507	5.874346067	9.310711843	11.17210489	4.851924228
GSM723579_Treat	1	9.722928593	12.72839387	9.827944474	13.82378285	13.69268795	7.540306802	8.533013463	12.00212338	12.9932982	6.976484593
GSM723581_Treat	1	7.280195575	9.609417575	9.931748563	10.77584039	9.389798963	5.409636862	6.844080668	9.465018078	10.90234344	7.197932791
GSM723583_Treat	1	8.356144437	11.41902481	9.521711545	12.22188865	11.43255008	4.909183892	6.425994201	9.434584463	11.57897078	6.705070131
GSM723585_Treat	1	9.305100646	12.49649312	11.05023303	13.53808931	13.38257948	4.94122159	8.566975388	11.88462891	11.67573165	7.303251769
GSM723587_Treat	1	8.789938123	11.85307931	9.82111294	12.7458898	12.9932982	5.992325291	8.565072175	11.01820525	12.63984802	5.848200899
GSM723589_Treat	1	8.255316138	11.53895169	8.474609082	12.54713365	12.11962885	6.185578806	7.125623933	9.319821328	11.57897078	7.156771701
GSM723591_Treat	1	8.525033216	11.34355466	7.866105078	12.39398084	12.20665417	7.344779526	7.177668007	9.670986966	12.10559868	4.656959504
GSM723593_Treat	1	8.405036896	11.76449649	10.11869974	12.80802866	12.34729749	4.529514151	5.850488709	11.72804364	11.70142518	7.062339985
GSM723595_Treat	1	8.21383897	11.63100034	8.564137731	12.69103128	11.61297407	5.360530731	6.954037134	10.99996865	11.89543481	6.353973422
GSM723597_Treat	1	7.528543127	11.65857806	9.759276955	13.15207797	12.9932982	4.964720955	7.007209593	10.79389397	12.44408918	7.550303705
GSM723599_Treat	1	8.254472601	10.8299566	8.378462593	11.79241729	10.73515206	5.300726981	6.074111541	9.168278224	10.87980942	4.926787209
GSM723601_Treat	1	8.496370052	11.03245146	8.569823481	12.13471129	12.51437666	5.701655496	6.734208713	10.04744647	11.53895169	5.623290851
GSM723603_Treat	1	8.540375011	12.07867534	8.953400646	12.70925073	12.65530469	5.830335097	6.870329825	11.07949747	12.37828558	6.928753922
GSM723605_Treat	1	9.774118493	13.03716275	11.13677409	13.90586249	13.82378285	5.448800272	8.728035291	12.53068807	12.17818012	7.52124231
GSM723607_Treat	1	9.555272325	12.14910248	9.659815194	13.38257948	12.60177926	5.678790269	7.955650657	11.80269994	12.51437666	8.158843754
GSM723609_Treat	1	9.793461049	11.36265403	9.974748078	12.34729749	11.81307369	5.515518541	7.190418007	12.13471129	11.91824742	7.967708907
GSM723611_Treat	1	10.98227519	11.82277403	10.01496583	13.53808931	13.45545882	8.819459575	9.207131646	12.05332079	12.65530469	5.539119929
GSM723613_Treat	1	9.696030254	11.74611809	10.12417375	13.03716275	12.78802285	5.797746433	6.956412694	11.95317464	12.26828796	7.179052828
GSM723615_Treat	1	9.235794948	11.25110773	8.247943293	12.60177926	12.49649312	7.682988694	7.602029802	10.43191138	12.33255294	4.614943149
GSM723617_Treat	1	10.41701451	12.39398084	10.11869974	13.75428413	13.98771291	4.852658	9.488864276	11.45549591	12.42818419	6.172842687
GSM723619_Treat	1	10.10603165	11.94206473	8.617335698	12.22188865	12.92622427	7.81451575	7.731267377	11.10321049	12.34729749	4.60605347
GSM723621_Treat	1	9.394998067	11.67573165	9.104163899	12.76787571	12.84517256	7.06366594	6.69621606	11.15135679	12.44408918	5.042816754
GSM723623_Treat	1	9.164645955	11.33056596	9.696030254	12.63984802	12.22188865	6.725153104	7.061330634	10.60746917	11.71094444	6.351575082
GSM723625_Treat	1	9.191450731	11.1321317	8.994271392	12.10559868	11.19426001	4.902817933	6.459903896	10.13474804	10.86408313	5.542699276
GSM723627_Treat	1	9.135015668	11.04122957	8.711176705	12.00212338	11.53079125	5.663587384	6.283173537	10.35974309	11.44755763	5.385771866
GSM723629_Treat	1	8.531654907	10.99564897	9.345058631	12.19269246	11.70142518	5.008871963	6.284701515	10.68623959	11.01395212	5.968257429
GSM723631_Treat	1	9.428308899	11.14627979	8.293044451	12.54713365	12.02687394	4.978107414	6.932240769	10.92285714	11.60406457	4.929551004
GSM723633_Treat	1	9.72042941	11.83295163	9.535384246	13.58881548	13.90586249	9.38228931	8.716219743	11.2274039	12.29988083	4.735720933
GSM723635_Treat	1	9.047663698	11.1321317	9.054769123	11.91824742	11.46923803	5.30426406	6.687327071	11.36265403	11.79241729	6.818717466
GSM723637_Treat	1	8.32230322	10.72478474	8.467900567	12.29988083	11.26946858	4.894956071	6.60316781	10.11515993	10.45416507	5.67732047
GSM723639_Treat	1	10.50606776	11.33739004	7.870177966	12.65530469	12.11962885	7.987573369	8.24970403	10.6962214	12.39398084	4.84892919
GSM723641_Treat	1	9.833288291	11.96533869	9.138592586	12.97274926	13.28974249	7.292314067	7.757182478	11.57897078	12.82617052	6.78068747
GSM723643_Treat	1	10.46955881	11.75517747	9.295323287	12.63984802	13.23474391	5.947694716	7.305893754	11.35698485	11.4845545	4.785967257
GSM723645_Treat	1	8.250824858	10.77948787	8.957632403	12.37828558	11.46923803	4.863780746	6.976158284	10.2814093	11.18829437	6.972409313
GSM723647_Treat	1	9.38637175	11.08894716	9.401212996	12.10559868	11.69275597	5.131427049	6.919280104	11.21584711	10.87980942	7.024474004
GSM723649_Treat	1	8.355719918	10.84450092	10.57045411	11.43255008	10.51718068	5.075143985	7.245244608	12.37828558	12.76787571	8.381515832
GSM723651_Treat	1	8.310116478	10.76526017	7.870333338	11.86405784	11.04554093	4.937833392	7.433591459	9.760562478	11.09856257	6.534973134
GSM723653_Treat	1	9.814543351	11.60406457	9.275748101	12.9932982	12.26828796	5.189254142	6.761118451	11.59551569	12.02687394	6.819840075
GSM723655_Treat	1	9.942096082	12.14910248	9.545137	13.10607847	12.7458898	6.989798377	7.806887351	11.83295163	12.69103128	6.515966257
GSM723657_Treat	1	9.52848975	12.26828796	8.859082272	13.26097831	12.39398084	6.039763638	8.097649332	10.97787846	12.63984802	5.996207138
GSM723659_Treat	1	10.51412865	12.80802866	9.210912146	13.63862989	13.98771291	9.28034259	8.678271703	11.96533869	12.88681156	4.726851063
GSM723661_Treat	1	8.26413594	10.77584039	8.381944552	12.39398084	11.91824742	5.145484034	6.100616701	9.860784295	11.1078495	5.547094049
GSM723663_Treat	1	9.26226425	11.64944416	9.459578899	12.92622427	12.05332079	5.219410918	7.176968358	11.11283796	12.28437093	5.431991261
GSM723665_Treat	1	9.348444761	11.36968172	8.554740683	13.20347253	12.70925073	8.441968384	8.393720672	10.39780845	12.29988083	6.076285291
GSM723667_Treat	1	9.88457656	12.13471129	9.038238716	13.10607847	12.65530469	5.512186981	7.700451616	11.38342153	11.7197276	6.266569
GSM723669_Treat	1	9.959908302	11.84323482	8.840031325	12.86601894	11.75517747	5.411374754	7.390861142	11.30638258	12.04029779	6.177164093
GSM723671_Treat	1	10.27509124	12.04029779	9.911499007	13.01557491	12.82617052	5.175201851	7.862928854	12.16390892	12.26828796	8.353473114
GSM723673_Treat	1	11.23902332	12.13471129	10.10080219	13.32063543	13.53808931	5.389148179	8.623295578	12.09176376	11.97694425	5.317761795
GSM723675_Treat	1	8.588681597	11.58681229	10.15654344	11.74611809	11.17210489	4.693617332	6.366297007	12.02687394	12.76787571	7.732287925
GSM723677_Treat	1	9.150742213	10.99131893	8.822359183	11.85307931	11.91824742	5.932158239	6.838424142	10.38068201	11.2052564	6.046529507
GSM723679_Treat	1	8.851069713	11.45549591	9.168278224	12.37828558	12.01473334	5.084414399	6.851592388	11.26946858	11.10321049	5.960967937
GSM723681_Treat	1	9.527571078	11.73730889	9.352600918	12.46208235	12.60177926	7.211512201	8.179172541	11.22157272	12.13471129	6.504302444
GSM723683_Treat	1	10.30506322	12.31672276	10.50606776	13.38257948	13.53808931	6.373524377	7.872891638	12.06643588	12.00212338	5.506563933
GSM723685_Treat	1	10.28580351	12.49649312	9.27495366	13.26097831	13.38257948	9.465018078	9.050219377	11.41902481	12.92622427	6.251457701
GSM723687_Treat	1	9.409646067	12.20665417	10.67704839	12.9932982	12.92622427	4.928888	6.551209567	10.93092134	11.83295163	7.506891896
GSM723689_Treat	1	8.837131403	11.33056596	9.034830015	12.54713365	12.17818012	6.70023094	7.858465433	9.78549781	11.63100034	6.144753153
GSM723691_Treat	1	8.613807015	11.19992404	9.270895772	11.7740715	11.46216515	5.311203679	6.295298873	11.26946858	11.76449649	7.267061866
GSM723693_Treat	1	9.55737478	12.25225425	9.345058631	13.35246269	13.69268795	7.907581164	8.138062388	11.53079125	12.63984802	6.091153776
GSM723695_Treat	1	9.753194743	11.41902481	9.027489761	12.01473334	11.72804364	5.437997377	6.938758601	11.21072775	11.88462891	6.375131896
GSM723697_Treat	1	10.30932238	12.19269246	10.11147856	13.28974249	13.75428413	9.471759963	8.927413672	11.82277403	13.08102411	5.396627392
GSM723699_Treat	1	9.221335884	11.70142518	8.488089463	12.54713365	11.05023303	5.048792963	7.398759966	10.43191138	10.80768957	6.254372201
GSM723701_Treat	1	8.863732007	11.59551569	10.0556685	12.84517256	12.58281237	4.829704403	7.277915377	11.28715845	12.20665417	6.098419851
GSM723703_Treat	1	10.86408313	12.22188865	8.701336455	13.20347253	13.53808931	8.798562175	8.26251678	11.72804364	12.65530469	6.062697903
GSM723705_Treat	1	10.2579174	11.56276148	9.811897668	12.84517256	12.06643588	6.274721153	8.978773235	11.2052564	13.01557491	6.028228172
GSM723707_Treat	1	10.04076309	11.96533869	9.830654642	13.26097831	13.28974249	5.238075586	7.596947646	11.75517747	11.5461091	5.098557534
GSM723709_Treat	1	8.275245216	10.42926975	9.29611975	11.49994718	11.26946858	5.026474896	6.04233706	9.719339269	12.53068807	5.990135116
GSM723711_Treat	1	9.317792465	11.1321317	9.116919116	12.14910248	11.84323482	6.19605366	6.860470716	10.55057814	11.42596903	6.504302444
GSM723713_Treat	1	10.67053122	12.16390892	9.251158179	13.15207797	13.32063543	7.502691146	8.314286981	10.72138037	12.88681156	5.098557534
GSM723715_Treat	1	9.425519899	11.49211548	9.674296075	13.15207797	13.06098181	5.57025341	7.113906332	11.16653237	11.59551569	6.31111628
GSM723717_Treat	1	8.076789328	9.607206269	9.417603757	10.19900337	10.04581018	5.153579336	6.238622444	8.380186022	12.53068807	4.671239862
GSM723719_Treat	1	8.696203265	11.01820525	8.340554388	11.88462891	11.51567533	5.081858463	6.265361724	10.61049928	10.67382918	6.049173534
GSM723721_Treat	1	10.2184875	12.47916724	9.928959019	13.28974249	13.82378285	6.558188724	8.405036896	12.56563971	12.95058404	6.905103317
GSM723723_Treat	1	9.466905507	11.64041904	9.757972955	12.82617052	12.29988083	5.121438149	7.315550381	11.7740715	12.47916724	7.793537802
GSM723725_Treat	1	8.07074553	10.63720943	7.965554429	11.30638258	11.36265403	5.183829705	6.171946254	8.660870082	10.57045411	6.263356
GSM723727_Treat	1	9.88457656	12.34729749	9.643945351	13.53808931	13.90586249	8.559006657	7.315916821	11.95317464	12.65530469	5.952535698
GSM723729_Treat	1	8.76835894	10.14186151	8.059618856	10.99996865	11.69275597	6.006303026	6.832738127	9.064773373	10.70210403	6.656719563
GSM723731_Treat	1	9.538341672	11.86405784	10.15080738	13.69268795	12.95058404	4.81550228	7.887430257	12.11962885	12.84517256	8.73071631
