# Supplementary material for: Identification of potential shared gene signatures between gastric cancer and type 2 diabetes: a data-driven analysis
Source: Front Med (Lausanne). 2024 Jun 6;11:1382004. doi: 10.3389/fmed.2024.1382004 (PMC11187270; doi:10.3389/fmed.2024.1382004)
Supplement: Supplementary file 10 [file Data_Sheet_4.CSV]

id	FN1	FBLN1	BGN	COL4A5	COL6A3	VCAN	COL1A1	group
TCGA-IP-7968-11A-01R-2203-13_Control	7.050640568	6.831128263	7.610890315	2.530408612	5.835376821	4.046996751	7.516334979	0
TCGA-CG-5730-11A-01R-1602-13_Control	4.613099573	6.692270815	5.914206866	3.047861902	4.756823009	4.336141768	6.793056508	0
TCGA-BR-6802-11A-01R-1884-13_Control	3.775411431	5.968254199	4.355490001	1.79792129	3.328829558	2.726518971	4.930674984	0
TCGA-IN-8663-11A-01R-2402-13_Control	5.124129147	4.498985043	5.912769084	2.539320143	2.51600867	0.889197392	3.825966032	0
TCGA-IN-AB1V-11A-11R-A414-31_Control	8.705280911	6.718728457	6.138443978	3.794838939	5.167306353	1.649514557	5.342518475	0
TCGA-HU-8238-11A-01R-2343-13_Control	3.684269291	5.427873012	4.949327666	1.906277045	3.523586531	2.825736407	5.631077865	0
TCGA-BR-7717-11A-01R-2055-13_Control	4.408529924	6.514857224	6.198261342	3.067411235	4.319354099	2.602627339	6.067320197	0
TCGA-BR-6453-11A-01R-1802-13_Control	5.055042374	6.84347969	5.533507885	2.693096974	4.551624507	3.574850594	6.330204981	0
TCGA-BR-7851-11A-01R-2203-13_Control	5.093755475	6.718728457	6.145078574	2.641881942	4.697458742	3.669185338	7.254720767	0
TCGA-IN-7806-11A-01R-2055-13_Control	6.349111379	6.151592221	5.734266279	2.8913002	3.237159296	0.76092626	3.992019641	0
TCGA-CG-5734-11A-01R-1602-13_Control	4.379546165	7.049077753	6.148331133	2.352788709	4.287470622	3.650203596	6.25226343	0
TCGA-BR-8060-11A-01R-2343-13_Control	7.089903467	8.149450638	6.985822373	4.66038806	6.431607162	4.000979745	7.35953429	0
TCGA-BR-6454-11A-01R-1802-13_Control	6.088514894	6.951273849	6.023658713	4.032354282	5.149711698	3.642936056	7.188543007	0
TCGA-BR-6457-11A-01R-1802-13_Control	4.881183359	6.31039181	6.213757036	3.049764163	5.278790071	4.529217593	7.107415088	0
TCGA-FP-7829-11A-01R-2055-13_Control	9.48895457	8.738083074	8.207485864	6.634751153	6.818482876	4.848474163	8.44831045	0
TCGA-BR-7704-11A-01R-2055-13_Control	7.117698914	9.276063077	7.250656905	5.255196211	6.693577941	4.034573066	7.664109767	0
TCGA-HU-A4GN-11A-12R-A251-31_Control	7.963559259	6.929835768	6.677430716	5.775348055	6.383051832	3.702256354	7.474379202	0
TCGA-CG-5720-11A-01R-1602-13_Control	3.784252849	6.085387651	5.525990903	2.341353222	4.487489239	3.466988975	7.003299142	0
TCGA-IN-8462-11A-01R-2343-13_Control	6.473122658	5.31342813	5.635741515	2.527079231	3.588225481	1.020896936	4.720023366	0
TCGA-BR-6852-11A-01R-1884-13_Control	2.495349465	4.77891852	5.957503199	2.402269568	3.945705471	2.947882376	7.052377538	0
TCGA-BR-7703-11A-01R-2055-13_Control	3.825966032	5.674605516	5.970468692	3.268720875	4.98132757	3.72310204	8.133381637	0
TCGA-CG-5721-11A-01R-1602-13_Control	4.155583047	5.883751902	5.323100366	2.109884848	3.95424986	3.457276443	6.05490059	0
TCGA-CG-5728-11A-01R-1602-13_Control	4.673688519	6.368448874	6.165439893	2.414093471	4.227850692	3.483385264	7.331738616	0
TCGA-CG-5733-11A-01R-1602-13_Control	3.616103325	6.279521215	6.441912506	3.131298322	4.530067442	3.843209737	7.784389359	0
TCGA-HU-A4GC-11A-11R-A251-31_Control	8.275721658	7.813603665	6.782415904	5.629967646	6.799628247	3.591888832	7.045992589	0
TCGA-BR-6564-11A-01R-1884-13_Control	6.180484791	7.849967724	6.687421682	3.468412239	5.280663207	3.828087679	7.174969571	0
TCGA-HU-A4GY-11A-11R-A36D-31_Control	8.777785665	8.629438921	7.413146119	6.065091228	7.464857042	3.646507	7.567896635	0
TCGA-BR-7715-11A-01R-2055-13_Control	4.259092842	6.758706946	6.379056798	2.227764166	4.293926408	2.441114414	6.446162666	0
TCGA-CG-5722-11A-02R-1602-13_Control	6.499533729	6.7811265	5.680543024	3.279319313	5.313883245	3.805722226	6.945181982	0
TCGA-FP-7735-11A-01R-2055-13_Control	8.364662886	8.827714368	6.689959588	5.727375427	7.427017775	3.929846828	6.976070768	0
TCGA-HU-A4GP-11A-21R-A251-31_Control	9.154019683	8.203009465	6.870311154	5.487162717	7.534216246	4.108505094	7.713575509	0
TCGA-BR-7716-11A-01R-2055-13_Control	5.718187674	7.110812001	5.829411222	3.336189575	4.547438505	3.127901767	6.787559177	0
TCGA-HU-A4GH-11A-11R-A36D-31_Control	8.641435566	8.871255091	8.137536808	5.822256452	7.593718946	4.21581279	7.967401542	0
TCGA-HU-A4HB-11A-11R-A251-31_Control	10.03866199	8.021215115	7.001654635	5.792478508	7.48168752	3.891216231	7.9491269	0
TCGA-BR-6458-11A-01R-1802-13_Control	2.966913434	5.828789704	5.20740876	2.912399317	4.023053287	4.310167811	7.128313836	0
TCGA-IN-AB1X-11A-21R-A39E-31_Control	6.899158602	7.230668384	7.186581716	2.957308307	4.003450692	2.776640945	4.974807155	0
TCGA-BR-A4J4-01A-12R-A251-31_Treat	8.028578122	5.032979315	9.779725462	1.334129042	5.953094185	5.24954107	11.05107822	1
TCGA-BR-A4IZ-01A-32R-A251-31_Treat	9.632259023	8.871255091	11.53453585	4.150220803	9.276063077	7.258608789	14.66507386	1
TCGA-RD-A7C1-01A-11R-A32D-31_Treat	6.330204981	2.69187675	8.476263342	0.017897741	5.839407062	4.120463772	9.067824529	1
TCGA-BR-6852-01A-11R-1884-13_Treat	8.432284927	5.67103518	9.765708797	0.40764946	6.992275409	5.734266279	10.39955431	1
TCGA-BR-7851-01A-11R-2203-13_Treat	8.856664889	5.212061877	9.34703367	1.496628999	7.511404723	5.459934427	11.46948217	1
TCGA-BR-A4J1-01A-11R-A251-31_Treat	9.523201602	7.260694039	8.055559799	3.359779606	5.145846265	4.87850741	8.924831184	1
TCGA-BR-8487-01A-11R-2402-13_Treat	7.176911498	4.521994079	8.924831184	0.060967031	6.101332887	4.482355186	9.724199034	1
TCGA-BR-6564-01A-12R-1884-13_Treat	8.498333999	7.64752168	10.42367487	3.757500939	6.937544712	4.703391196	9.864195441	1
TCGA-D7-6526-01A-11R-1802-13_Treat	7.450445055	5.279718859	8.120751194	1.164233836	5.375176464	4.199309506	9.179472491	1
TCGA-CD-8530-01A-11R-2343-13_Treat	8.401449175	7.635767555	10.44811255	2.130898888	7.48168752	5.603210457	9.657350388	1
TCGA-FP-7735-01A-11R-2055-13_Treat	6.064306468	6.229425363	8.470282738	2.239659677	5.824234854	3.574257986	9.217502163	1
TCGA-MX-A5UJ-01A-11R-A31P-31_Treat	8.095699926	6.135917828	9.399731048	3.161599354	7.095239585	5.08683911	11.05107822	1
TCGA-BR-4367-01A-01R-1157-13_Treat	7.176911498	6.332069617	9.724199034	0.870125029	6.825573884	6.383051832	9.752082452	1
TCGA-D7-5578-01A-01R-1602-13_Treat	6.295286113	6.300879745	8.879377624	1.825078142	6.47936504	4.55545954	9.135877902	1
TCGA-VQ-A8PX-01A-12R-A414-31_Treat	3.681250735	1.250410049	5.82748642	1.978728819	4.195497763	2.728859348	7.762029705	1
TCGA-BR-8295-01A-11R-2343-13_Treat	9.698308454	5.980808201	7.752980026	2.173768247	4.408863666	2.950716518	8.180742839	1
TCGA-D7-8579-01A-11R-2343-13_Treat	7.941880157	8.207485864	9.765708797	3.694901275	8.087827046	5.224363728	9.864195441	1
TCGA-HU-A4G8-01A-11R-A251-31_Treat	6.523458418	3.068029896	7.806863554	1.515225896	6.349111379	3.944161545	9.864195441	1
TCGA-3M-AB46-01A-11R-A414-31_Treat	6.499533729	4.650840305	9.711001225	1.697405652	6.169676997	5.000230239	10.84478607	1
TCGA-D7-8572-01A-11R-2343-13_Treat	9.325811905	7.361757762	10.32864921	1.514376672	8.777785665	6.508273273	12.7695805	1
TCGA-VQ-A923-01A-11R-A414-31_Treat	5.981551733	4.976379312	8.863552104	2.003875543	5.878903065	4.790568865	8.947457736	1
TCGA-BR-6710-01A-11R-1884-13_Treat	5.319807293	5.567577708	5.244837707	3.035743395	3.959548129	4.190782165	6.790207749	1
TCGA-BR-6802-01A-11R-1884-13_Treat	7.596667143	4.533057781	8.744576764	1.585698969	6.47936504	4.75211941	10.77473017	1
TCGA-VQ-A91N-01A-11R-A414-31_Treat	3.653876598	3.195556163	5.803991222	2.478754236	5.238684789	3.814902777	7.433770246	1
TCGA-D7-8573-01A-11R-2343-13_Treat	5.917714232	3.077656668	7.217014346	2.6831133	5.645114139	3.972639627	8.955543386	1
TCGA-VQ-A91E-01A-31R-A414-31_Treat	4.152410178	2.224202516	5.553004457	1.712442932	4.511765733	3.215259058	7.226535374	1
TCGA-HF-A5NB-01A-11R-A31P-31_Treat	5.554684669	1.308548938	7.226535374	0.84522803	5.573010677	3.444261991	9.101407677	1
TCGA-HU-A4GC-01A-12R-A251-31_Treat	6.804995957	5.539643449	8.939713276	1.669056574	5.549099564	4.313739317	9.972090933	1
TCGA-BR-A4QI-01A-12R-A251-31_Treat	6.509383283	3.488326915	8.498333999	0.804846442	4.796100581	3.77941109	8.978553959	1
TCGA-VQ-A8PP-01A-21R-A414-31_Treat	9.256809767	5.395619765	10.20226488	3.575482293	7.843052229	5.86379542	12.52083021	1
TCGA-BR-4255-01A-01R-1131-13_Treat	8.411440386	7.577934111	10.49955091	2.585027243	7.457499179	6.042561568	10.24244882	1
TCGA-MX-A5UG-01A-21R-A31P-31_Treat	8.581360587	9.207624891	10.37383572	3.227117014	8.978553959	7.029394747	12.08781457	1
TCGA-CG-5732-01A-11R-1602-13_Treat	4.640530656	4.997804482	6.663988311	1.799208069	4.263821043	3.074495504	6.917983258	1
TCGA-CG-5719-01A-11R-1602-13_Treat	8.871255091	7.433770246	10.96387159	2.170370061	7.276796088	6.023658713	12.40327987	1
TCGA-CD-8532-01A-11R-2343-13_Treat	6.010086677	5.117132309	8.685504652	1.956527126	5.365568854	4.728244246	8.295170171	1
TCGA-HU-A4GT-01A-21R-A251-31_Treat	5.305265497	3.066476203	7.585973513	0.777134359	5.24954107	3.445533077	8.504530559	1
TCGA-BR-4280-01A-01R-1131-13_Treat	6.226728229	2.475848193	7.006403088	0.663667209	5.45786137	3.567656232	8.481485205	1
TCGA-VQ-A8PE-01A-11R-A414-31_Treat	8.051713053	5.560889227	8.730889601	1.188575752	6.068857343	4.627279264	9.285672866	1
TCGA-BR-A4PE-01A-31R-A251-31_Treat	8.163189424	4.603260143	9.217502163	0.966357726	7.327244461	4.900094079	11.40942857	1
TCGA-CG-4469-01A-01R-1157-13_Treat	7.952857137	1.156831983	7.396836974	0.507704921	5.819008283	3.794252945	9.217502163	1
TCGA-HU-8243-01A-11R-2343-13_Treat	7.483928472	4.727888067	8.229713605	0.831505689	5.969728968	3.529402345	9.227145101	1
TCGA-D7-6815-01A-11R-1884-13_Treat	8.189743032	6.296227944	8.902553834	1.013597945	7.293341634	5.90308351	11.00741325	1
TCGA-F1-6874-01A-11R-1884-13_Treat	9.432773245	3.25281586	9.645306842	0.207588942	8.212236239	5.90308351	11.82994299	1
TCGA-HU-8244-01A-11R-2343-13_Treat	3.425817732	0.495229426	5.644492667	1.04685795	3.45666992	1.4516368	6.111889519	1
TCGA-BR-4366-01A-01R-1157-13_Treat	8.545018481	5.029229856	8.385472793	1.085522968	5.668600701	5.329729263	9.523201602	1
TCGA-D7-6519-01A-11R-1802-13_Treat	6.925130436	5.512894112	9.421571877	2.525558723	5.841328984	6.808879548	10.52641201	1
TCGA-F1-A72C-01A-21R-A33Y-31_Treat	7.923299592	5.544664518	9.849042378	0.726628267	6.559240919	5.54574362	11.46948217	1
TCGA-BR-8690-01A-11R-2402-13_Treat	7.089903467	5.454685637	9.92281072	0.932904197	6.154941513	5.273488349	10.24244882	1
TCGA-CD-5803-01A-11R-1602-13_Treat	9.198424359	7.531584084	10.58390428	2.32335018	8.309730318	5.917020157	12.18369167	1
TCGA-CD-8528-01A-11R-2343-13_Treat	9.085054532	5.038829289	9.296597285	0.266460511	7.213215495	5.428366735	11.82994299	1
TCGA-EQ-A4SO-01A-11R-A251-31_Treat	4.769225248	1.531898445	5.840021477	3.097441287	4.66038806	2.883355019	7.768549606	1
TCGA-BR-8365-01A-21R-2343-13_Treat	8.2393	8.017032594	10.03866199	4.65016141	7.547298209	5.680543024	10.00528081	1
TCGA-RD-A7BS-01A-11R-A32D-31_Treat	6.738037722	5.621911403	9.465679727	1.049915388	5.750539947	4.488185556	8.091954419	1
TCGA-D7-6820-01A-11R-1884-13_Treat	6.743260272	4.560315826	7.501340848	1.756293835	5.156182519	2.928546037	9.154019683	1
TCGA-VQ-A8PB-01A-11R-A39E-31_Treat	9.144312636	4.073602484	8.939713276	0.317278557	6.863061779	5.500085216	10.70584415	1
TCGA-BR-A4IU-01A-22R-A251-31_Treat	9.607174103	8.437300445	9.878383786	4.678697943	8.013016423	5.182652199	10.35103977	1
TCGA-VQ-A91A-01A-11R-A414-31_Treat	10.44811255	6.286988086	10.84478607	0.863930425	9.118472435	6.880448951	13.2468586	1
TCGA-CG-4460-01A-01R-1157-13_Treat	6.80765117	4.635161923	7.314284436	3.091205643	5.463476201	4.114221105	7.870436123	1
TCGA-BR-A4CR-01A-11R-A24K-31_Treat	7.539290357	4.372940715	7.963559259	0.281217588	5.31881992	4.357481462	8.724385364	1
TCGA-HU-A4H3-01A-21R-A251-31_Treat	7.291243515	2.758911086	8.635717549	0.320253392	5.947454485	4.123917105	10.05569488	1
TCGA-VQ-A94P-01A-13R-A414-31_Treat	9.583561979	7.897722808	8.82002681	4.999395793	8.314309555	5.558640283	9.893225075	1
TCGA-VQ-A8E3-01A-11R-A39E-31_Treat	6.126356289	3.231593549	8.001537145	0.19280571	5.76967854	3.783939075	9.684569856	1
TCGA-BR-8380-01A-11R-2343-13_Treat	9.698308454	7.696135293	9.684569856	4.372235893	8.28045251	5.84528569	10.47502919	1
TCGA-D7-6520-01A-11R-1802-13_Treat	7.591281334	6.110960116	10.42367487	2.257811912	7.114272905	5.085538738	11.19295811	1
TCGA-BR-6801-01A-11R-1884-13_Treat	8.492731427	5.268240335	9.893225075	2.124624767	7.154819058	5.347314495	11.5968981	1
TCGA-R5-A7O7-01A-11R-A33Y-31_Treat	6.231230036	3.29982911	9.076542811	1.517768162	5.689546002	3.637399243	9.399731048	1
TCGA-HU-A4H5-01A-21R-A251-31_Treat	8.364662886	1.637042876	8.758239741	0.721844836	5.278290519	3.775994301	9.296597285	1
TCGA-CD-5804-01A-12R-2055-13_Treat	8.112599917	5.571939453	10.28506535	2.011670922	6.342486336	4.514487383	11.19295811	1
TCGA-CD-8526-01A-11R-2343-13_Treat	7.238552949	6.114395825	8.798422539	1.270416346	5.702934734	4.10788155	8.856664889	1
TCGA-HU-A4G6-01A-11R-A24K-31_Treat	5.234039343	1.11361429	6.051845849	1.408044656	3.625566476	2.454496356	6.412102244	1
TCGA-IN-8663-01A-11R-2402-13_Treat	7.64137439	2.292134935	9.217502163	0.948995749	5.73801222	4.289709939	10.35103977	1
TCGA-VQ-A8PM-01A-21R-A414-31_Treat	7.072874893	5.617313255	8.924831184	2.787544445	6.378168834	5.550202857	9.443284079	1
TCGA-BR-A4IY-01A-11R-A251-31_Treat	9.724199034	6.516960372	10.47502919	4.386511439	8.487472834	6.603642076	13.2468586	1
TCGA-BR-7197-01A-11R-2203-13_Treat	7.310073233	6.637168149	9.085054532	1.740572072	6.251396606	4.155282729	10.6130575	1
TCGA-BR-8381-01A-11R-2402-13_Treat	8.275721658	6.153278757	9.523201602	0.224852349	7.130035537	5.916268002	9.987745346	1
TCGA-SW-A7EA-01A-12R-A354-31_Treat	7.986303255	4.313440949	9.316155451	0.300564805	6.543675596	5.522677934	11.82994299	1
TCGA-BR-8676-01A-11R-2402-13_Treat	4.967108128	2.240536009	6.42240103	1.123260233	4.903262908	1.639575676	6.804995957	1
TCGA-BR-7723-01A-11R-2055-13_Treat	8.679319231	8.2393	9.276063077	1.393488652	6.178001572	5.863105367	10.18205521	1
TCGA-HF-7134-01A-11R-2055-13_Treat	7.049077753	2.313237133	8.145421464	2.697754386	5.847195323	3.859844536	9.101407677	1
TCGA-R5-A7ZE-01B-11R-A354-31_Treat	5.993888311	5.320264144	7.483928472	1.958127112	4.731523794	3.15093345	8.158361146	1
TCGA-RD-A7BW-01A-11R-A32D-31_Treat	8.848971048	6.993891061	10.30609064	3.973533729	7.474379202	5.929482477	10.37383572	1
TCGA-BR-4357-01A-01R-1157-13_Treat	8.841656946	6.922271282	9.018847025	0.981562592	6.894885319	6.173813358	9.937675888	1
TCGA-BR-8683-01A-11R-2402-13_Treat	9.432773245	4.660015628	9.669905977	2.654320738	8.334187835	5.961749722	11.74919688	1
TCGA-BR-6707-01A-11R-1884-13_Treat	7.408359907	4.477253876	8.40645563	2.314998947	5.254717156	4.200872628	8.319276905	1
TCGA-MX-A663-01A-11R-A31P-31_Treat	11.67317084	7.707596884	11.40942857	3.4662194	7.696135293	6.893457856	12.08781457	1
TCGA-VQ-A94U-01A-12R-A414-31_Treat	6.806345905	8.171844552	9.765708797	0.700733193	7.209327363	5.127970866	10.22176191	1
TCGA-D7-A6EX-01A-11R-A31P-31_Treat	7.731359759	4.836918661	9.285672866	3.951478459	5.361097674	4.627279264	9.864195441	1
TCGA-CD-A4MJ-01A-11R-A251-31_Treat	8.401449175	3.350931504	9.864195441	0.564654046	7.209327363	5.375176464	11.99495168	1
TCGA-BR-8081-01A-11R-2343-13_Treat	8.698270054	6.438794913	9.752082452	0.784214672	7.474379202	6.024446676	11.00741325	1
TCGA-BR-8372-01A-11R-2343-13_Treat	5.897596123	3.77383686	7.167550642	1.556616648	4.495994961	3.191180565	7.462448428	1
TCGA-CD-A489-01A-11R-A24K-31_Treat	9.101407677	6.094138747	9.987745346	3.436298878	6.949579023	6.157418493	9.864195441	1
TCGA-BR-A453-01A-11R-A24K-31_Treat	10.02163625	8.290572753	9.546568567	3.906335502	7.997589057	5.129655598	11.14377205	1
TCGA-BR-8589-01A-11R-2402-13_Treat	3.493248262	3.026767243	5.280203599	1.737189603	4.264814261	2.816140721	6.520173739	1
TCGA-VQ-A91V-01A-11R-A414-31_Treat	3.969172369	3.06922276	6.942265027	2.43712752	4.743574456	2.956999441	7.248569111	1
TCGA-BR-A44T-01A-32R-A24K-31_Treat	7.752980026	6.385059065	8.685504652	3.484957091	7.372476801	2.942269592	8.691818356	1
TCGA-CD-A48C-01A-11R-A24K-31_Treat	8.426994108	5.437041606	10.44811255	5.258530309	5.907976599	5.542447744	11.19295811	1
TCGA-BR-8362-01A-11R-2343-13_Treat	7.787609939	5.905888807	10.39955431	1.591175531	6.894885319	6.404073972	10.35103977	1
TCGA-D7-A4YV-01A-11R-A251-31_Treat	7.169475038	5.450001397	9.256809767	1.631828238	7.218932184	4.519595979	10.03866199	1
TCGA-CD-5801-01A-11R-1602-13_Treat	5.75310292	3.974333725	8.171844552	2.556440325	5.027476136	4.122046953	8.504530559	1
TCGA-BR-8680-01A-11R-2402-13_Treat	6.283221486	4.006908258	9.118472435	0.251217782	6.046448502	3.873900771	10.58390428	1
TCGA-BR-8361-01A-11R-2343-13_Treat	7.004868582	2.43789631	8.180742839	0.806663438	4.954111734	4.028364285	8.751702825	1
TCGA-BR-A452-01A-91R-A251-31_Treat	8.009047718	5.787540843	8.055559799	2.422136246	5.539643449	3.984905906	9.171027721	1
TCGA-CG-5722-01A-21R-1602-13_Treat	5.270684818	5.329247032	8.380290665	1.811167945	5.359114986	3.626467608	7.978444703	1
TCGA-VQ-AA6F-01A-31R-A414-31_Treat	6.499533729	3.660291723	7.719378405	2.599788931	4.836544114	3.097441287	7.810261366	1
TCGA-HU-A4HB-01A-12R-A251-31_Treat	6.549144662	4.906911917	7.464857042	2.188207123	5.085076427	3.733091787	7.619105679	1
TCGA-VQ-A8E7-01B-11R-A414-31_Treat	6.876209664	5.474987049	9.34703367	1.572916049	6.873151882	4.420943865	10.81034235	1
TCGA-VQ-A8DU-01A-11R-A36D-31_Treat	7.990318308	6.352973039	8.848971048	4.337118458	6.453310056	6.212046662	10.42367487	1
TCGA-BR-6455-01A-11R-1802-13_Treat	7.102270695	5.411204011	9.276063077	1.078478465	5.904487875	4.48138682	9.477681866	1
TCGA-VQ-A91K-01A-11R-A414-31_Treat	8.545018481	4.801732697	9.227145101	1.534888874	7.201730455	4.843082051	11.34987913	1
TCGA-BR-6454-01A-11R-1802-13_Treat	6.155759927	5.996939005	8.295170171	2.285814924	5.114941671	3.878882382	7.978444703	1
TCGA-VQ-A94T-01A-11R-A414-31_Treat	6.923733752	3.308672294	8.359792245	2.99083631	6.213757036	6.016738208	9.632259023	1
TCGA-HJ-7597-01A-21R-2203-13_Treat	7.385867134	2.994789891	8.021215115	0.159993205	5.357179134	6.033620138	9.765708797	1
TCGA-VQ-A8PH-01A-12R-A414-31_Treat	4.591238908	6.041832819	7.638675915	2.567599902	5.127555792	3.364936534	8.939713276	1
TCGA-B7-A5TI-01A-11R-A31P-31_Treat	8.932240024	6.238238451	10.64337604	1.62958965	7.197884099	6.060404526	11.5968981	1
TCGA-BR-8382-01A-11R-2402-13_Treat	8.364662886	5.53247732	10.12457639	0.717032159	7.368311574	5.744330176	11.67317084	1
TCGA-KB-A93H-01A-11R-A39E-31_Treat	4.153691182	3.454594037	7.079672236	0.589209134	3.560624796	1.88498658	7.501340848	1
TCGA-D7-6522-01A-11R-1802-13_Treat	7.919790732	8.660617028	10.88185257	0.820327752	7.596667143	5.737437039	11.09656739	1
TCGA-BR-A4IV-01A-31R-A251-31_Treat	10.26334324	7.722489057	10.02163625	4.504554039	8.051713053	5.934517432	12.18369167	1
TCGA-BR-6803-01A-11R-1884-13_Treat	8.203009465	7.781062662	10.22176191	3.508892801	6.80765117	5.379511263	9.432773245	1
TCGA-BR-4191-01A-02R-1131-13_Treat	6.825573884	5.122359134	8.730889601	2.647190349	5.967588841	4.800958487	8.89489753	1
TCGA-VQ-A8PC-01A-11R-A39E-31_Treat	5.420374953	6.050301918	8.153652046	3.325493314	7.128313836	5.29683413	8.902553834	1
TCGA-BR-8588-01A-11R-2402-13_Treat	9.026704762	6.688613335	10.32864921	2.085640712	7.516334979	6.270363677	11.24161389	1
TCGA-IN-A7NR-01A-11R-A354-31_Treat	6.318890163	6.274961514	8.125142244	2.005593099	5.181766652	3.580334421	8.167533058	1
TCGA-VQ-AA6A-01A-11R-A414-31_Treat	5.620193339	3.444881019	7.919790732	2.853187112	5.456260305	3.765104357	8.993542162	1
TCGA-FP-7916-01A-11R-2203-13_Treat	7.103926836	5.53633376	9.669905977	1.566057936	6.402057832	5.610072597	9.499732309	1
TCGA-HU-8604-01A-11R-2402-13_Treat	8.009047718	6.170506655	9.36741382	0.378464951	7.126556797	5.234512365	10.64337604	1
TCGA-BR-4371-01A-01R-1157-13_Treat	4.968748139	3.118527727	6.508273273	1.623532616	5.243428938	3.757803252	7.934655824	1
TCGA-IN-A6RJ-01A-21R-A33Y-31_Treat	4.340432498	5.269681962	7.220779908	2.6425197	3.311754214	2.571606033	6.285013363	1
TCGA-VQ-AA6B-01A-11R-A414-31_Treat	6.478396559	5.038005909	8.066984628	1.243688575	6.442973425	4.755037349	9.878383786	1
TCGA-CD-8529-01A-11R-2343-13_Treat	8.711612986	6.149148583	9.325811905	1.353113137	7.429449209	5.446347732	10.52641201	1
TCGA-BR-8590-01A-11R-2402-13_Treat	8.805727331	7.276796088	10.52641201	2.962622091	8.324332399	6.27223765	11.19295811	1
TCGA-CD-8535-01A-11R-2343-13_Treat	8.863552104	4.613099573	10.5545213	1.273886093	6.716339437	4.391153755	11.46948217	1
TCGA-F1-6875-01A-11R-2055-13_Treat	7.128313836	5.903781402	9.724199034	0.357400983	5.173670367	3.387593729	9.893225075	1
TCGA-VQ-A8DZ-01A-11R-A36D-31_Treat	6.499533729	5.789433536	7.897722808	1.31331178	6.021469044	3.474568719	8.978553959	1
TCGA-HU-8249-01A-11R-A36D-31_Treat	6.262232911	2.928546037	8.212236239	0.705978688	5.670412197	3.229292888	9.645306842	1
TCGA-BR-7901-01A-11R-2203-13_Treat	8.374973196	6.718728457	10.1072604	2.360949678	7.244652986	6.043347976	10.84478607	1
TCGA-D7-6818-01A-11R-1884-13_Treat	9.779725462	7.368311574	11.09656739	1.049322184	7.930847684	6.473122658	12.7695805	1
TCGA-SW-A7EB-01A-11R-A354-31_Treat	9.432773245	7.215139533	7.982521585	3.349058413	4.683468433	4.608506769	7.908568496	1
TCGA-BR-7958-01A-21R-2343-13_Treat	8.112599917	4.292319441	9.571344705	1.218686037	7.100608457	5.936622629	10.37383572	1
TCGA-CD-A486-01A-11R-A24K-31_Treat	8.667032668	6.330204981	10.24244882	0.901369546	6.770539798	5.271583245	11.24161389	1
TCGA-BR-A4J6-01A-11R-A251-31_Treat	5.596368004	6.242489731	9.207624891	1.623646792	5.559216105	4.672271178	8.521798294	1
TCGA-FP-8209-01A-11R-2343-13_Treat	10.14304078	8.426994108	10.00528081	4.834226826	8.812295167	5.907976599	10.5545213	1
TCGA-CD-8534-01A-11R-2343-13_Treat	6.868815792	6.637168149	7.725607382	1.426511771	5.495686225	3.661545889	7.696135293	1
TCGA-VQ-A924-01A-11R-A414-31_Treat	8.339632649	4.051407114	9.316155451	0.942254489	6.91205995	4.924779451	11.19295811	1
TCGA-BR-8080-01A-11R-2343-13_Treat	8.464771846	7.385867134	9.738506385	2.983331621	7.806863554	6.212899475	9.864195441	1
TCGA-CD-8527-01A-11R-2343-13_Treat	6.571375311	5.439651338	8.44831045	0.990341834	5.291700658	3.971996399	9.432773245	1
TCGA-HF-7136-01A-11R-2055-13_Treat	8.137536808	6.929835768	9.607174103	4.281622143	7.491131656	6.475193529	11.99495168	1
TCGA-BR-4369-01A-01R-1157-13_Treat	10.12457639	6.799628247	8.718039688	2.037068498	6.07120868	6.786212112	9.018847025	1
TCGA-HU-A4GQ-01A-11R-A36D-31_Treat	8.261468103	5.33798265	8.993542162	2.59793955	6.622154979	5.152285488	10.37383572	1
TCGA-D7-A4Z0-01A-22R-A251-31_Treat	5.663784019	5.973451603	7.81998314	3.613970647	7.072874893	5.042910342	9.018847025	1
TCGA-D7-A6EZ-01A-11R-A31P-31_Treat	9.377898551	4.088905563	9.465679727	0.425595431	6.368448874	5.089386387	11.19295811	1
TCGA-B7-A5TK-01A-12R-A36D-31_Treat	8.426994108	4.91534669	9.171027721	2.46916643	6.58741702	5.114498724	9.987745346	1
TCGA-D7-A4YU-01A-21R-A251-31_Treat	7.072874893	5.024979946	8.705280911	1.871449709	6.51264349	4.389357878	8.939713276	1
TCGA-CG-5725-01A-11R-1602-13_Treat	6.580471349	5.375176464	8.556707111	6.111889519	5.115766628	3.782179041	8.705280911	1
TCGA-BR-6563-01A-13R-2055-13_Treat	6.496406254	8.464771846	10.12457639	1.501601261	7.032803533	5.928800525	10.44811255	1
TCGA-IN-AB1X-01A-11R-A39E-31_Treat	4.748365488	3.769219227	6.567020337	1.784228257	5.601503003	3.147767524	7.75580352	1
TCGA-BR-4370-01A-01R-1157-13_Treat	10.52641201	6.671265752	9.92281072	1.623763947	8.349403558	6.818482876	11.46948217	1
TCGA-VQ-A91Y-01A-11R-A414-31_Treat	9.849042378	6.101332887	10.24244882	3.323004624	8.309730318	5.797489876	10.77473017	1
TCGA-HU-A4GX-01A-12R-A251-31_Treat	5.34489316	3.559729392	7.363908116	1.435688634	4.990417242	3.109254952	7.990318308	1
TCGA-VQ-A8P8-01A-11R-A39E-31_Treat	6.149148583	5.277816638	8.504530559	2.877146625	6.544771595	4.516862072	8.599082177	1
TCGA-VQ-A8PK-01A-12R-A414-31_Treat	7.734192386	5.382549375	9.510625485	0.600684432	7.64752168	5.089386387	11.53453585	1
TCGA-FP-8631-01A-11R-2402-13_Treat	7.762029705	5.210185491	9.607174103	2.880713563	7.429449209	5.360113974	10.77473017	1
TCGA-HU-A4H2-01A-11R-A251-31_Treat	5.352237569	4.282261055	7.870436123	1.068560769	5.426344727	3.757803252	8.835082181	1
TCGA-HU-A4GJ-01A-11R-A251-31_Treat	5.357666713	5.928800525	7.781062662	1.688804301	4.66038806	3.411729098	7.843052229	1
TCGA-BR-8486-01A-31R-2402-13_Treat	6.949579023	5.856527157	9.144312636	3.210700432	7.357493901	5.095903306	10.96387159	1
TCGA-IN-7806-01A-11R-2055-13_Treat	6.818482876	4.846192873	8.617242704	1.788982502	4.929464855	2.963846873	7.547298209	1
TCGA-HU-8238-01A-11R-2343-13_Treat	4.990845006	4.311445261	7.491131656	1.388338389	5.631663037	3.606905519	8.198366948	1
TCGA-IN-A6RL-01A-11R-A32D-31_Treat	5.255688633	5.745532475	7.102270695	2.587716967	4.751749705	4.181154443	7.011311651	1
TCGA-VQ-A8P5-01A-11R-A39E-31_Treat	8.841656946	5.52214232	9.779725462	0.323354116	7.154819058	5.671654843	11.74919688	1
TCGA-MX-A666-01A-11R-A31P-31_Treat	6.951273849	5.967588841	6.475193529	2.499050353	5.546913267	4.417603946	7.796689656	1
TCGA-B7-A5TN-01A-21R-A31P-31_Treat	8.487472834	6.506057381	11.19295811	0.699407711	7.746609165	6.460676807	12.18369167	1
TCGA-BR-7957-01A-11R-2203-13_Treat	8.856664889	8.738083074	11.46948217	2.969493349	9.276063077	7.137140204	13.07274462	1
TCGA-BR-4253-01A-01R-1131-13_Treat	7.184577297	2.561416446	7.403661495	0.244427903	5.608847287	4.673321351	8.216681949	1
TCGA-D7-8578-01A-21R-2343-13_Treat	10.22176191	6.82270798	11.19295811	2.294807792	9.18851512	6.699684235	12.40327987	1
TCGA-BR-8687-01A-11R-2402-13_Treat	6.718728457	4.724511308	9.042922079	2.752948228	6.312405962	5.130097308	9.835054048	1
TCGA-BR-6453-01A-11R-1802-13_Treat	5.768403744	8.550828533	8.947457736	1.108188494	6.508273273	4.482035795	9.285672866	1
TCGA-VQ-A91U-01A-11R-A414-31_Treat	6.501780288	4.320339275	7.800188891	2.057301529	5.955234343	4.40016291	9.144312636	1
TCGA-BR-8363-01A-11R-2343-13_Treat	8.087827046	5.812566394	8.385472793	1.84423504	7.147636593	5.326457938	10.20226488	1
TCGA-ZQ-A9CR-01A-11R-A39E-31_Treat	8.871255091	4.640861548	10.6130575	0.728915903	7.61362834	5.730530603	11.29581032	1
TCGA-VQ-A91Q-01A-12R-A414-31_Treat	8.234648032	6.145869998	10.28506535	2.195771831	7.696135293	5.643316412	11.24161389	1
TCGA-BR-8077-01A-11R-2343-13_Treat	6.542619209	6.212899475	7.890842976	1.629694759	5.865843442	4.135659575	8.648008339	1
TCGA-RD-A8MV-01A-11R-A36D-31_Treat	4.73559532	4.228503279	7.151215952	1.542191443	5.507536757	3.81704048	7.923299592	1
TCGA-D7-A6EY-01A-21R-A31P-31_Treat	7.52389991	5.338983024	8.724385364	2.221613861	6.747019527	4.591586541	9.698308454	1
TCGA-RD-A8N1-01A-12R-A36D-31_Treat	7.790538832	6.721358255	9.154019683	1.390813464	7.381415717	4.728244246	9.657350388	1
TCGA-FP-8210-01A-11R-2343-13_Treat	8.841656946	9.171027721	10.18205521	2.229547184	8.319276905	5.772192076	11.00741325	1
TCGA-CG-4442-01A-01R-1157-13_Treat	8.89489753	3.155507017	8.133381637	2.551247727	6.59065787	5.437041606	9.955531577	1
TCGA-CD-A487-01A-21R-A24K-31_Treat	7.959910662	5.307641999	9.24741221	2.91806454	6.900614402	5.278290519	11.29581032	1
TCGA-D7-A748-01A-12R-A32D-31_Treat	9.335880307	6.904916588	11.34987913	1.766712206	7.445698339	7.383622309	12.18369167	1
TCGA-CD-5798-01A-11R-1602-13_Treat	9.399731048	6.289819436	10.20226488	2.936623798	7.803611204	5.403288272	11.82994299	1
TCGA-VQ-A8PF-01A-11R-A414-31_Treat	6.923733752	5.53247732	8.871255091	2.610659921	6.769209081	5.213907876	9.465679727	1
TCGA-BR-4257-01A-01R-1131-13_Treat	9.162493579	5.196960465	9.443284079	1.55405993	7.467117175	6.242489731	10.37383572	1
TCGA-BR-8371-01A-11R-2343-13_Treat	8.40645563	7.192377462	8.730889601	5.878903065	6.401044623	2.781665668	8.009047718	1
TCGA-RD-A8N5-01A-12R-A36D-31_Treat	9.752082452	7.655643601	10.6130575	0.766068671	8.673221311	6.917983258	12.18369167	1
TCGA-R5-A7ZI-01A-11R-A354-31_Treat	4.51822384	2.655913282	7.32054132	1.312342572	4.696028259	2.172831672	8.028578122	1
TCGA-VQ-A91W-01A-11R-A414-31_Treat	7.291243515	2.035690061	7.793613904	2.189679463	4.830662564	3.386403012	8.738083074	1
TCGA-BR-8286-01A-12R-2343-13_Treat	5.736808225	5.750539947	8.574976799	2.538766333	5.679369196	4.618473096	9.48895457	1
TCGA-HU-A4H4-01A-21R-A251-31_Treat	5.982275514	3.420633798	7.810261366	0.792873734	5.967588841	3.542688863	9.388739962	1
TCGA-BR-8364-01A-11R-2343-13_Treat	8.812295167	8.673221311	10.70584415	4.320010125	8.285644312	6.65797737	12.40327987	1
TCGA-IN-8462-01A-11R-2343-13_Treat	7.045992589	5.99087957	8.304623095	2.996033833	5.117350489	4.458681189	7.806863554	1
TCGA-HU-A4GU-01A-11R-A251-31_Treat	7.268653032	3.11704	8.791895066	0.265758386	6.468987479	3.953941624	11.00741325	1
TCGA-BR-8059-01A-11R-2343-13_Treat	9.443284079	6.240837965	10.67359363	2.400138217	8.252481317	5.999090865	11.99495168	1
TCGA-D7-6525-01A-11R-1802-13_Treat	8.252481317	5.891933606	9.864195441	1.146421375	6.67499123	5.258998819	11.24161389	1
TCGA-CG-5717-01A-11R-1602-13_Treat	5.811897043	6.380998994	7.661146053	2.495970754	5.655586455	3.546659546	7.09350051	1
TCGA-BR-8485-01A-11R-2402-13_Treat	9.499732309	7.978444703	9.059327013	2.634377423	7.547298209	6.263116616	10.70584415	1
TCGA-CD-8531-01A-11R-2343-13_Treat	7.9491269	4.259929745	8.487472834	0.593911888	7.077942001	4.219735219	10.37383572	1
TCGA-VQ-A8E0-01A-11R-A414-31_Treat	6.558097321	3.202032336	6.819874585	1.85848518	4.592598684	2.656547067	8.533252175	1
TCGA-CD-A4MG-01A-11R-A251-31_Treat	8.550828533	5.23820907	9.571344705	1.204990672	7.316530891	5.345891402	11.91035338	1
TCGA-IN-A6RO-01A-12R-A33Y-31_Treat	4.753208433	2.188501209	6.825573884	0.235138058	4.131482744	2.613453575	7.431514345	1
TCGA-BR-8366-01A-11R-2343-13_Treat	8.193998746	5.567577708	9.987745346	0.828699513	6.404073972	6.204312369	10.14304078	1
TCGA-VQ-AA6D-01A-11R-A414-31_Treat	7.128313836	6.810283089	8.133381637	1.816250751	4.960591257	2.735310149	9.325811905	1
TCGA-D7-A6EV-01A-11R-A31P-31_Treat	6.53529646	2.424862504	8.510329523	1.158024526	5.76716565	3.385462664	10.47502919	1
TCGA-F1-6177-01A-11R-1802-13_Treat	7.513960602	2.668663162	7.982521585	0.198960704	5.305265497	3.212222115	10.1072604	1
TCGA-BR-6706-01A-11R-1884-13_Treat	7.476778681	6.976070768	9.972090933	2.175585528	7.137140204	6.008624717	10.35103977	1
TCGA-VQ-AA69-01A-11R-A414-31_Treat	6.030558913	2.505945528	6.245181611	1.747175786	4.532375913	3.308065896	7.803611204	1
TCGA-BR-A4J7-01A-31R-A251-31_Treat	8.108430203	7.403661495	9.067824529	3.245740749	6.990600794	4.42794465	9.559285516	1
TCGA-BR-6456-01A-11R-1802-13_Treat	9.059327013	6.963247718	11.34987913	2.548461336	8.039761126	6.710048855	12.7695805	1
TCGA-BR-7715-01A-11R-2055-13_Treat	9.018847025	6.763871712	10.12457639	4.161592315	7.270660296	5.776615738	11.05107822	1
TCGA-D7-8575-01A-11R-2343-13_Treat	5.307161715	4.707421521	7.115882743	2.484106811	4.998225965	4.535127645	7.471980254	1
TCGA-HU-A4GH-01A-11R-A24K-31_Treat	3.966708207	1.880511042	6.164646381	3.095613724	3.371600538	3.063977126	6.860287668	1
TCGA-VQ-A8E2-01A-11R-A36D-31_Treat	9.937675888	7.338081622	10.6130575	4.113564847	7.114272905	6.562558664	11.67317084	1
TCGA-D7-A4YT-01A-11R-A251-31_Treat	7.244652986	5.210185491	8.798422539	3.90697881	6.473122658	5.840021477	10.73984964	1
TCGA-BR-4363-01A-01R-1157-13_Treat	9.285672866	6.773254739	9.765708797	4.127704256	7.122908033	6.974445697	11.09656739	1
TCGA-IN-A7NU-01A-22R-A354-31_Treat	6.510454057	5.917714232	9.410944501	1.626612846	6.212046662	4.533057781	10.16241167	1
TCGA-CG-4440-01A-01R-1157-13_Treat	7.687337641	4.527494691	8.295170171	1.13830372	5.512894112	6.100543526	8.970794672	1
TCGA-KB-A93G-01A-11R-A39E-31_Treat	11.14377205	7.445698339	12.08781457	0.807799409	9.752082452	7.224646703	14.4932581	1
TCGA-HU-A4G3-01A-11R-A24K-31_Treat	5.333557936	3.057161439	7.282907758	3.734247555	6.035148268	4.266444948	8.698270054	1
TCGA-HU-A4HD-01A-11R-A251-31_Treat	7.027767502	6.178835718	8.112599917	2.173644441	6.318890163	4.714590628	9.937675888	1
TCGA-FP-A9TM-01A-11R-A39E-31_Treat	4.498660398	2.957308307	6.057194134	1.911034024	3.929242644	2.512165229	7.396836974	1
TCGA-D7-6528-01A-11R-1802-13_Treat	7.074613061	2.402712918	8.827714368	0.148741705	5.059357273	3.955177078	10.26334324	1
TCGA-R5-A7ZF-01A-11R-A354-31_Treat	6.048794916	3.09027043	8.163189424	0.516786693	4.292642262	2.833928458	8.290572753	1
TCGA-VQ-AA6J-01A-11R-A414-31_Treat	8.059155634	4.439639094	9.619334402	1.396677338	7.156596146	4.839947728	10.88185257	1
TCGA-CG-4437-01A-01R-1802-13_Treat	7.678525912	5.507536757	9.306875674	1.131198184	6.200887034	4.9028664	10.49955091	1
TCGA-VQ-A8DT-01A-11R-A36D-31_Treat	3.171307078	2.420035773	6.148331133	1.591290781	4.808559268	3.151522286	6.984229486	1
TCGA-CG-4436-01A-01R-1157-13_Treat	6.219713447	2.633738281	6.602427288	1.500588511	5.228943025	3.606278822	7.491131656	1
TCGA-VQ-A8PD-01A-11R-A414-31_Treat	8.013016423	5.621911403	9.24741221	2.672698661	7.508911604	5.258042868	10.52641201	1
TCGA-BR-7716-01A-21R-2055-13_Treat	7.526431817	7.102270695	8.751702825	1.659695981	5.835376821	4.428963387	8.939713276	1
TCGA-HU-A4GP-01A-11R-A251-31_Treat	4.593667166	3.12164954	6.889262753	3.128541337	5.682348526	4.091719863	7.904912807	1
TCGA-HU-8610-01A-22R-2402-13_Treat	8.648008339	3.693963427	9.067824529	1.423739302	6.673749964	5.417804491	11.14377205	1
TCGA-HF-7133-01A-11R-2055-13_Treat	6.178001572	4.79501256	7.839985136	3.294929827	6.394199394	4.952509813	8.910194024	1
TCGA-CG-4443-01A-01R-1157-13_Treat	8.314309555	3.926782516	9.821326755	1.538452904	4.695679465	4.498329974	8.791895066	1
TCGA-VQ-AA68-01A-11R-A414-31_Treat	5.017675955	3.746512235	7.098871495	2.605694455	5.640453369	3.612728554	7.638675915	1
TCGA-D7-8576-01A-11R-2343-13_Treat	6.484779301	5.21251828	8.243751177	1.678855293	6.550284513	4.894925431	9.357490064	1
TCGA-VQ-AA6I-01A-11R-A414-31_Treat	6.111889519	3.435709755	7.982521585	1.28810795	5.418840711	3.607514862	8.724385364	1
TCGA-3M-AB47-01A-22R-A414-31_Treat	7.455123444	7.813603665	11.09656739	1.200502331	7.188543007	5.853124955	11.00741325	1
TCGA-CD-A4MH-01A-11R-A251-31_Treat	5.968943215	7.833421702	9.010406677	3.269295548	5.683527766	4.22588391	9.421571877	1
TCGA-BR-8677-01A-11R-2402-13_Treat	8.189743032	6.326319923	11.14377205	1.294795937	7.228541448	6.050301918	12.18369167	1
TCGA-VQ-A925-01A-11R-A414-31_Treat	5.762031745	4.744659076	7.16195478	2.834875935	5.373131692	3.440625628	8.163189424	1
TCGA-BR-6452-01A-12R-1802-13_Treat	7.908568496	5.117132309	9.266533487	2.19486088	7.254720767	5.289824097	10.70584415	1
TCGA-BR-8384-01A-21R-2402-13_Treat	9.955531577	8.848971048	10.24244882	5.224789671	8.679319231	6.131815439	10.5545213	1
TCGA-BR-7717-01A-11R-2055-13_Treat	7.165671062	5.119738357	9.738506385	2.138339949	5.968943215	4.878100365	9.937675888	1
TCGA-BR-4267-01A-01R-1131-13_Treat	7.242687882	4.263175509	8.171844552	2.863243928	5.701718365	4.930269492	8.978553959	1
TCGA-IN-A6RI-01A-11R-A32D-31_Treat	4.65331119	2.366245777	7.244652986	1.453917002	3.70288798	2.020574291	7.203664049	1
TCGA-BR-7703-01A-11R-2055-13_Treat	4.396489395	3.792700512	7.904912807	1.350372064	4.989547914	3.10647367	8.629438921	1
TCGA-BR-7722-01A-31R-2203-13_Treat	5.892672771	4.721527624	9.937675888	1.796173905	5.549099564	4.685644449	9.162493579	1
TCGA-BR-4368-01A-01R-1157-13_Treat	8.744576764	5.958973981	8.848971048	1.668594904	6.95409848	4.919289785	9.237152607	1
TCGA-BR-6457-01A-21R-1802-13_Treat	8.581360587	8.487472834	10.77473017	3.073893315	8.091954419	6.254049941	11.40942857	1
TCGA-D7-6518-01A-11R-1802-13_Treat	7.941880157	7.707596884	10.47502919	3.740012414	7.151215952	5.501712048	10.05569488	1
TCGA-CG-4301-01A-01R-1157-13_Treat	9.144312636	4.951705356	9.645306842	1.99287683	6.863061779	6.145869998	10.20226488	1
TCGA-CG-5720-01A-11R-1602-13_Treat	5.593439264	5.955234343	8.516192262	1.946740963	5.955985452	4.443334392	8.744576764	1
TCGA-CD-8536-01A-11R-2343-13_Treat	7.274788115	5.567001387	8.654438432	0.973214141	6.403062166	4.75721937	10.67359363	1
TCGA-BR-8686-01A-11R-2402-13_Treat	7.09705701	6.82270798	8.871255091	2.812375275	6.960178262	4.321648444	9.051588561	1
TCGA-D7-6817-01A-11R-1884-13_Treat	5.971235905	5.214783355	7.915854212	1.895907426	6.07120868	4.282261055	8.970794672	1
TCGA-CD-5800-01A-11R-1602-13_Treat	6.216254974	6.873151882	8.481485205	1.749381791	5.647342645	3.099967655	10.20226488	1
TCGA-VQ-A8PJ-01A-11R-A414-31_Treat	6.266689609	5.224789671	7.464857042	3.199313937	5.649121246	4.703391196	9.118472435	1
TCGA-D7-5577-01A-01R-1602-13_Treat	6.070418034	3.902601816	8.319276905	2.228056844	5.255196211	4.587025975	8.970794672	1
TCGA-RD-A8MW-01A-11R-A36D-31_Treat	8.917570458	6.004888783	9.596015688	1.100344772	7.511404723	5.99315767	10.5545213	1
TCGA-D7-A6F0-01A-11R-A31P-31_Treat	7.114272905	8.902553834	8.055559799	2.737128396	5.132289858	3.468700845	8.711612986	1
TCGA-D7-A4YX-01A-11R-A251-31_Treat	6.154941513	3.972316767	7.621700039	0.580117728	5.776615738	4.179893072	9.001802545	1
TCGA-IN-A7NT-01A-21R-A354-31_Treat	9.010406677	4.91059789	10.14304078	4.120171485	7.222790157	4.808938388	10.96387159	1
TCGA-CD-8524-01A-11R-2343-13_Treat	7.443147911	5.408259783	11.09656739	2.273864465	6.011573492	5.564777254	11.40942857	1
TCGA-HU-A4GD-01A-11R-A36D-31_Treat	4.748365488	3.872734998	5.757029638	0.434334983	4.28583888	1.888091731	7.806863554	1
TCGA-HF-7131-01A-11R-2055-13_Treat	6.186309236	4.105005458	7.459992349	3.263685309	6.427573135	4.540069598	8.82002681	1
TCGA-IN-A6RS-01A-12R-A354-31_Treat	7.469538166	2.61811336	8.718039688	0.637144218	4.792022526	3.45220901	9.377898551	1
TCGA-CD-A4MI-01A-21R-A251-31_Treat	8.738083074	6.187194263	10.35103977	2.976527424	7.75580352	5.477045771	11.19295811	1
TCGA-BR-4294-01A-01R-1131-13_Treat	7.562833197	3.783638629	6.364664578	0.620210905	4.634454961	4.298524209	6.456420399	1
TCGA-RD-A7BT-01A-11R-A33Y-31_Treat	3.822886586	3.242138975	6.863061779	1.355192733	3.96237829	2.736816883	7.778022549	1
TCGA-BR-6566-01A-11R-1802-13_Treat	8.167533058	5.679369196	9.878383786	0.248541079	7.329482696	5.441651781	11.5968981	1
TCGA-D7-6524-01A-11R-1802-13_Treat	8.248024635	7.856855249	10.92294476	3.032029208	9.03468858	6.725318371	12.29262211	1
TCGA-BR-8592-01A-11R-2402-13_Treat	9.051588561	8.153652046	10.22176191	4.759774494	7.796689656	5.953829772	10.44811255	1
TCGA-BR-4292-01A-01R-1131-13_Treat	6.268446044	3.461903127	7.050640568	1.065387242	5.399720612	3.616710217	8.28045251	1
TCGA-VQ-A91D-01A-11R-A414-31_Treat	9.377898551	4.208189229	9.835054048	0.161362661	6.706167662	5.571418102	10.5545213	1
TCGA-IN-A6RR-01A-12R-A32D-31_Treat	4.464701218	3.726438205	7.710706285	2.940408464	4.306294827	2.7878989	7.226535374	1
TCGA-VQ-A91X-01A-12R-A414-31_Treat	2.486166621	2.170058715	6.213757036	1.048608213	3.901075707	2.2993698	7.52144006	1
TCGA-BR-6565-01A-11R-1802-13_Treat	8.40645563	6.131005672	9.306875674	2.006963639	7.03762996	5.568097406	10.67359363	1
TCGA-BR-8373-01A-11R-2343-13_Treat	8.617242704	8.574976799	9.90763571	2.315291985	7.81998314	6.279521215	11.53453585	1
TCGA-CD-8533-01A-11R-2343-13_Treat	6.282319032	6.636006383	9.752082452	1.632964072	6.075305313	4.549893178	9.955531577	1
TCGA-IN-AB1V-01A-21R-A414-31_Treat	6.42554209	5.905888807	5.886515411	2.81083429	3.303179121	1.530478392	5.181766652	1
TCGA-VQ-A8DV-01A-12R-A36D-31_Treat	8.538961835	6.506057381	7.074613061	3.098074422	4.196434931	3.034514842	7.630006733	1
TCGA-RD-A8N2-01A-12R-A36D-31_Treat	11.24161389	7.593718946	9.101407677	4.884695526	8.229713605	5.285553625	9.443284079	1
TCGA-HU-A4GY-01A-21R-A24K-31_Treat	8.798422539	8.970794672	9.849042378	0.688400725	8.334187835	5.73801222	11.05107822	1
TCGA-KB-A6F7-01A-12R-A32D-31_Treat	7.963559259	5.337476499	5.970468692	1.403382025	4.055580785	4.5794114	7.390196689	1
TCGA-CG-5718-01A-11R-1602-13_Treat	7.577934111	6.481532271	9.335880307	1.14734482	5.556911182	3.239952599	9.937675888	1
TCGA-BR-7707-01A-11R-2055-13_Treat	7.734192386	5.509141645	9.207624891	0.562289192	6.552495603	4.779315057	10.84478607	1
TCGA-D7-6822-01A-11R-1884-13_Treat	6.993891061	4.526814368	7.450445055	4.5794114	7.213215495	5.388551578	10.39955431	1
TCGA-VQ-A922-01A-11R-A414-31_Treat	9.296597285	6.773254739	10.64337604	2.118024576	8.587261794	6.351047049	12.18369167	1
TCGA-VQ-A8P3-01A-11R-A36D-31_Treat	7.419993737	5.345891402	9.335880307	1.147820624	6.166323987	5.287921306	10.05569488	1
TCGA-VQ-A927-01A-12R-A414-31_Treat	6.929835768	5.406326735	7.295379703	3.666795178	7.08130585	5.213907876	9.92281072	1
TCGA-BR-A4PD-01A-11R-A251-31_Treat	5.642725223	3.635280884	7.768549606	2.908933457	5.55357226	4.616977705	8.947457736	1
TCGA-CD-5799-01A-11R-1602-13_Treat	8.158361146	5.352237569	10.22176191	0.90679244	6.399069475	4.880778065	11.29581032	1
TCGA-D7-6521-01A-11R-1802-13_Treat	8.225262393	6.648653213	10.49955091	4.197686681	6.863061779	6.136767272	11.05107822	1
TCGA-VQ-A94R-01A-11R-A414-31_Treat	7.713575509	7.383622309	10.70584415	1.701194384	7.810261366	5.790643677	11.40942857	1
TCGA-FP-8099-01A-11R-2343-13_Treat	8.738083074	5.549099564	9.972090933	0.27571278	7.361757762	5.665646473	11.05107822	1
TCGA-BR-8484-01A-11R-2402-13_Treat	6.513787776	5.691331181	8.910194024	1.350742309	6.650934858	5.103698856	9.03468858	1
TCGA-BR-7196-01A-11R-2055-13_Treat	7.443147911	7.342372263	10.32864921	2.756696845	7.217014346	6.520173739	10.37383572	1
TCGA-D7-A747-01A-22R-A33Y-31_Treat	8.89489753	6.739255812	9.878383786	3.638762599	6.53529646	5.017264448	9.377898551	1
TCGA-VQ-AA6K-01A-11R-A414-31_Treat	7.027767502	5.897596123	9.559285516	1.253226294	6.029811839	4.656163779	9.711001225	1
TCGA-R5-A805-01A-11R-A36D-31_Treat	8.380290665	3.543906175	8.705280911	3.196800771	6.831128263	5.502789162	10.26334324	1
TCGA-BR-A4QM-01A-12R-A251-31_Treat	5.31881992	4.140934025	8.970794672	1.757512349	6.216254974	4.510380024	9.127236946	1
TCGA-RD-A8N0-01A-12R-A36D-31_Treat	6.11927695	7.781062662	8.970794672	2.338099236	5.948782722	4.846567961	8.791895066	1
TCGA-CG-4444-01A-01R-1157-13_Treat	7.591281334	5.286480862	8.510329523	0.985737279	5.817670481	5.004225109	8.569103379	1
TCGA-VQ-A91Z-01A-11R-A414-31_Treat	7.254720767	6.023658713	7.88085498	3.382064891	4.720023366	2.702154222	9.684569856	1
TCGA-CG-4305-01A-01R-1157-13_Treat	8.698270054	6.716339437	9.893225075	0.719066411	7.849967724	5.946777036	10.6130575	1
TCGA-D7-8574-01A-13R-2343-13_Treat	6.825573884	8.970794672	10.42367487	0.494166154	8.527686125	6.483606066	11.19295811	1
TCGA-BR-8367-01A-11R-2343-13_Treat	7.722489057	6.389126064	10.44811255	3.155507017	6.976070768	5.935285838	9.432773245	1
TCGA-BR-8296-01A-11R-2343-13_Treat	7.049077753	4.797612978	9.399731048	0.948628133	6.609483982	4.577876454	10.07262747	1
TCGA-CG-5724-01A-11R-1602-13_Treat	8.212236239	4.809632984	9.955531577	0.202653016	6.525634803	5.099774814	11.24161389	1
TCGA-BR-4279-01A-01R-1131-13_Treat	7.997589057	7.180791598	9.619334402	2.083934267	7.032803533	6.889262753	10.05569488	1
TCGA-BR-A4J5-01A-21R-A251-31_Treat	9.051588561	7.392418211	9.878383786	3.196179592	8.454019483	6.339487121	11.46948217	1
TCGA-HU-8602-01A-11R-2402-13_Treat	9.127236946	2.468861994	8.125142244	0.225480413	6.277705032	4.624455787	10.12457639	1
TCGA-BR-4187-01A-01R-1131-13_Treat	8.364662886	9.059327013	9.937675888	2.692477601	8.962735997	7.488693783	11.09656739	1
TCGA-CG-4477-01A-01R-1157-13_Treat	7.338081622	5.533507885	8.504530559	1.834964205	6.348152078	5.211108793	8.421667286	1
TCGA-F1-A448-01A-11R-A24K-31_Treat	7.361757762	5.069830921	9.162493579	2.224061472	7.287013466	5.231287179	10.64337604	1
TCGA-CG-4466-01A-01R-1157-13_Treat	6.21541472	2.817707936	7.008065489	0.855603432	4.804405138	3.812704617	7.383622309	1
TCGA-HU-A4H0-01A-11R-A251-31_Treat	4.623032164	3.053137925	6.055631395	2.014892183	4.853547977	3.113613112	8.079455405	1
TCGA-VQ-A8PQ-01A-11R-A414-31_Treat	5.887850481	6.835415296	10.96387159	1.544501399	6.721358255	5.464942149	11.24161389	1
TCGA-RD-A8N6-01A-11R-A36D-31_Treat	7.990318308	6.053328739	8.432284927	3.497902121	5.879611884	5.242976353	8.82002681	1
TCGA-CG-4438-01A-01R-1157-13_Treat	7.529033489	3.430640034	8.163189424	0.822887776	5.369634185	6.080721551	7.743427277	1
TCGA-BR-8483-01A-31R-2402-13_Treat	6.638258357	6.798321064	9.583561979	0.573385527	5.644492667	6.208568901	9.752082452	1
TCGA-RD-A8N4-01A-21R-A36D-31_Treat	9.026704762	6.602427288	7.539290357	5.116228252	6.928278892	4.246387367	8.285644312	1
TCGA-D7-6527-01A-11R-1802-13_Treat	5.931674472	6.265778883	8.079455405	2.223049667	5.801390668	3.971996399	8.133381637	1
TCGA-D7-A6F2-01A-12R-A31P-31_Treat	6.68621638	5.353230285	8.744576764	0.651881575	6.188960522	4.554392566	9.724199034	1
TCGA-CD-8525-01A-11R-2343-13_Treat	7.35953429	6.721358255	8.705280911	0.80561083	6.419384001	4.491909288	10.30609064	1
TCGA-FP-A4BE-01A-12R-A24K-31_Treat	7.196044455	3.662491462	8.521798294	0.528355458	6.176354655	4.233394935	9.90763571	1
TCGA-BR-A4CS-01A-11R-A24K-31_Treat	7.291243515	5.803991222	9.179472491	0.455625982	6.712655239	4.479986786	10.6130575	1
TCGA-HU-A4H6-01A-11R-A251-31_Treat	4.798757118	4.017785705	7.610890315	1.618686808	5.102402734	3.398157687	7.994105532	1
TCGA-BR-8297-01A-12R-2343-13_Treat	8.812295167	6.585065903	9.377898551	4.154957294	6.547030711	4.783173106	8.605171941	1
TCGA-BR-A4QL-01A-31R-A251-31_Treat	5.917020157	2.86164894	8.203009465	0.288124599	5.529790449	3.710872065	8.955543386	1
TCGA-BR-6458-01A-11R-1802-13_Treat	9.571344705	6.419384001	11.5968981	1.425729607	6.980989561	6.438794913	12.40327987	1
TCGA-CG-5721-01A-11R-1602-13_Treat	7.661146053	4.6934947	8.978553959	0.913501289	6.236490733	4.479642963	9.48895457	1
TCGA-CG-4441-01A-01R-1802-13_Treat	8.364662886	6.394199394	9.987745346	2.433902312	7.503770978	5.632852946	11.46948217	1
TCGA-FP-8211-01A-11R-2343-13_Treat	5.069830921	4.986236635	7.982521585	1.003139408	5.032979315	2.768530968	8.504530559	1
TCGA-BR-8058-01A-31R-2343-13_Treat	8.401449175	6.638258357	10.09010954	1.810412532	7.926898397	6.321781423	10.24244882	1
TCGA-HF-7132-01A-11R-2055-13_Treat	7.074613061	5.962548266	8.592960919	1.810680119	7.133496315	4.994542487	9.724199034	1
TCGA-VQ-A92D-01A-11R-A414-31_Treat	7.635767555	3.462218676	9.779725462	0.589324279	7.291243515	4.899309589	11.05107822	1
TCGA-CG-4462-01A-01R-1157-13_Treat	9.499732309	9.523201602	10.77473017	1.351669669	9.645306842	7.004868582	11.67317084	1
TCGA-ZA-A8F6-01A-23R-A36D-31_Treat	8.730889601	7.672726968	8.970794672	3.947543897	7.310073233	4.590528644	9.793414432	1
TCGA-VQ-A91S-01A-11R-A414-31_Treat	5.921991623	2.88611771	7.655643601	1.345193265	5.237743535	5.879611884	8.605171941	1
TCGA-BR-A4J8-01A-11R-A251-31_Treat	7.567896635	6.312405962	10.44811255	3.702256354	6.340462842	5.267747815	10.20226488	1
TCGA-BR-8369-01A-11R-2343-13_Treat	8.476263342	5.7658951	8.730889601	2.971643907	6.340462842	3.393643812	9.878383786	1
TCGA-D7-A74A-01A-11R-A32D-31_Treat	4.128337893	2.711955431	6.831128263	0.832420595	3.478738113	2.336907286	6.273170643	1
TCGA-B7-5816-01A-21R-1602-13_Treat	9.765708797	6.832555217	11.46948217	1.987113825	7.725607382	7.052377538	12.91455044	1
TCGA-B7-5818-01A-11R-1602-13_Treat	7.549817529	4.549212951	8.563230191	0.296088132	5.734266279	4.382496612	9.937675888	1
TCGA-FP-7998-01A-11R-2203-13_Treat	8.667032668	6.185487189	9.306875674	1.970142592	7.813603665	5.407770049	9.421571877	1
TCGA-VQ-A8P2-01A-11R-A36D-31_Treat	5.610603098	2.094388298	7.260694039	1.970142592	5.228943025	3.500960289	9.135877902	1
TCGA-BR-8678-01A-11R-2402-13_Treat	8.924831184	6.204312369	10.44811255	3.038520108	6.469965539	4.948922438	11.67317084	1
TCGA-HU-A4GF-01A-11R-A24K-31_Treat	6.618720699	2.474932444	7.117698914	1.727163413	5.38303485	3.02585242	8.924831184	1
TCGA-BR-6709-01A-11R-1884-13_Treat	9.724199034	6.933099588	8.698270054	4.17832936	7.121103914	6.449185067	10.20226488	1
TCGA-BR-4361-01A-01R-1157-13_Treat	9.864195441	5.659039853	10.67359363	1.081115736	7.329482696	7.299519663	11.00741325	1
TCGA-IN-7808-01A-11R-2203-13_Treat	3.428823618	4.521994079	8.660617028	0.490553089	5.181766652	2.282234521	8.095699926	1
TCGA-BR-8284-01A-11R-2343-13_Treat	8.083515872	5.441651781	9.807653252	1.792754436	7.05406144	5.562587546	10.39955431	1
TCGA-CG-4465-01A-01R-1157-13_Treat	9.266533487	4.10625056	9.179472491	0.316772535	7.154819058	6.025975509	10.37383572	1
TCGA-VQ-AA64-01A-11R-A414-31_Treat	11.09656739	6.419384001	11.34987913	3.637399243	8.841656946	7.09705701	13.45174481	1
TCGA-BR-7704-01A-11R-2055-13_Treat	6.756070836	6.387031036	9.24741221	0.851116327	5.83006773	3.819193566	9.849042378	1
TCGA-CG-4475-01A-01R-1157-13_Treat	10.03866199	5.741723585	9.752082452	1.769341702	7.669816969	6.588577195	10.73984964	1
TCGA-B7-A5TJ-01A-11R-A31P-31_Treat	6.458611913	4.229474883	9.001802545	1.581276771	5.631077865	4.048544056	9.607174103	1
TCGA-VQ-A8PU-01A-12R-A414-31_Treat	5.582079836	2.035398533	7.76520574	2.930906272	5.204593897	3.797849493	9.357490064	1
TCGA-RD-A8N9-01A-12R-A39E-31_Treat	8.476263342	8.087827046	10.88185257	2.603559095	8.641435566	6.134252641	11.53453585	1
TCGA-BR-8060-01A-11R-2343-13_Treat	8.275721658	6.570300939	8.718039688	2.584415239	7.258608789	5.142255406	9.306875674	1
TCGA-BR-8682-01A-11R-2402-13_Treat	9.101407677	8.516192262	9.217502163	3.445533077	7.467117175	5.098053698	9.48895457	1
TCGA-BR-8368-01A-11R-2343-13_Treat	5.257076084	3.536895996	7.258608789	2.094669922	4.843867792	3.168543844	8.248024635	1
TCGA-CG-4304-01A-01R-1157-13_Treat	7.5573281	6.458611913	9.198424359	2.264680397	7.240568061	6.093315847	10.49955091	1
TCGA-HU-A4G9-01A-11R-A24K-31_Treat	3.094665944	0.839419865	4.717918949	1.682382615	3.82378592	2.337201227	6.547030711	1
TCGA-CG-5723-01A-11R-1602-13_Treat	7.293341634	5.21521125	8.487472834	2.326928814	5.883751902	4.168182759	8.962735997	1
TCGA-D7-8570-01A-11R-2343-13_Treat	8.229713605	5.11317899	9.669905977	0.905281812	7.778022549	5.804644008	10.5545213	1
TCGA-IN-A6RN-01A-12R-A33Y-31_Treat	5.341528549	3.767061607	7.684312541	2.76358518	4.672971498	3.719175924	8.095699926	1
TCGA-BR-4256-01A-01R-1131-13_Treat	9.92281072	7.095239585	9.698308454	2.230161761	8.180742839	6.641685019	10.77473017	1
TCGA-EQ-8122-01A-11R-2343-13_Treat	8.442812113	6.053328739	9.198424359	1.930623396	7.144015172	4.665707521	10.73984964	1
TCGA-FP-A8CX-01A-11R-A36D-31_Treat	5.51243028	3.902297396	7.186581716	2.014336961	5.292631042	3.226389261	8.673221311	1
TCGA-BR-8078-01A-11R-2343-13_Treat	8.660617028	5.547767298	8.993542162	0.798579899	7.248569111	6.145869998	11.00741325	1
TCGA-HU-A4G2-01A-11R-A251-31_Treat	7.81684999	1.563470381	8.698270054	3.012599794	5.772192076	4.357145237	9.266533487	1
TCGA-BR-8679-01A-11R-2402-13_Treat	8.359792245	5.415217997	9.325811905	1.435508331	7.256549585	5.413251859	11.14377205	1
TCGA-BR-8289-01A-11R-2343-13_Treat	7.904912807	7.856855249	9.571344705	1.607251566	6.440942332	5.11317899	9.684569856	1
TCGA-CG-5726-01A-11R-1602-13_Treat	3.200049981	3.556961277	5.778493105	2.792927162	5.044585805	2.652772976	7.967401542	1
TCGA-BR-A4J9-01A-12R-A251-31_Treat	9.432773245	6.299917309	9.067824529	4.718270949	6.910502552	4.549893178	8.648008339	1
TCGA-CG-5716-01A-21R-1802-13_Treat	4.149572083	5.518360694	6.509383283	2.451752694	4.600396145	3.560624796	7.48168752	1
TCGA-CG-5734-01A-11R-1602-13_Treat	5.368138071	4.538698417	7.627106028	2.267382737	5.704766612	4.074531691	8.225262393	1
TCGA-BR-8291-01A-11R-2343-13_Treat	8.623511986	9.571344705	10.32864921	1.416472459	9.296597285	7.297434385	11.5968981	1
TCGA-BR-A4J2-01A-21R-A251-31_Treat	9.042922079	8.369761649	10.92294476	3.215890732	8.248024635	6.607120257	11.91035338	1
TCGA-HU-8608-01A-11R-2402-13_Treat	7.784389359	3.391587331	7.491131656	1.488578855	6.848996992	4.253446681	9.752082452	1
TCGA-HU-A4H8-01A-11R-A251-31_Treat	3.936552645	1.691392347	5.710820526	1.685001046	4.298689859	2.294527041	7.107415088	1
TCGA-BR-A4PF-01A-11R-A251-31_Treat	6.931399293	5.04630354	7.86006663	0.619175633	6.217950221	5.030447507	9.607174103	1
TCGA-BR-6705-01A-12R-1884-13_Treat	9.34703367	8.599082177	11.5968981	2.370800229	8.563230191	6.670032629	12.91455044	1
TCGA-VQ-A928-01A-11R-A414-31_Treat	9.051588561	5.625938907	10.24244882	3.283601505	8.344309176	5.91913889	11.67317084	1
TCGA-IP-7968-01A-11R-2203-13_Treat	8.711612986	5.959632953	9.937675888	2.410125406	7.57040042	5.915582436	11.05107822	1
TCGA-FP-7829-01A-11R-2055-13_Treat	7.9491269	5.182181602	10.35103977	1.835996015	7.678525912	5.346341355	11.91035338	1
TCGA-HU-A4GN-01A-11R-A251-31_Treat	6.597667818	3.394544729	8.066984628	0.358600138	5.953094185	3.658794182	10.16241167	1
TCGA-KB-A93J-01A-11R-A39E-31_Treat	6.774547098	3.335268591	8.667032668	2.057849356	5.672812681	4.198645482	9.684569856	1
TCGA-CD-A48A-01A-12R-A36D-31_Treat	6.844872295	3.320854327	8.698270054	1.63774264	5.14139733	3.196800771	8.902553834	1
TCGA-CD-5813-01A-11R-1602-13_Treat	8.009047718	8.198366948	10.70584415	1.306382629	7.800188891	6.81431148	11.91035338	1
TCGA-VQ-A94O-01A-11R-A414-31_Treat	9.325811905	7.978444703	8.416651825	2.818625875	6.047254027	4.135961792	9.335880307	1
TCGA-D7-A4YY-01A-11R-A251-31_Treat	8.848971048	6.241691861	9.619334402	1.080739037	7.34664684	6.130181547	11.53453585	1
TCGA-RD-A8NB-01A-12R-A39E-31_Treat	9.067824529	6.201752821	9.752082452	2.660924108	7.355191403	5.257076084	11.05107822	1
TCGA-BR-8591-01A-11R-2402-13_Treat	8.248024635	4.201206191	8.879377624	1.789108268	6.795700836	5.102849014	10.37383572	1
TCGA-VQ-AA6G-01A-11R-A414-31_Treat	6.139190663	2.596708311	7.830222612	1.805180762	5.495145475	3.652083882	8.521798294	1
TCGA-R5-A7ZR-01A-11R-A354-31_Treat	5.348292873	4.417603946	6.374177616	2.138916893	4.077373609	2.688470589	7.621700039	1
TCGA-BR-4201-01A-01R-1131-13_Treat	9.972090933	7.156596146	10.39955431	2.751403831	7.856855249	6.717560136	11.91035338	1
TCGA-FP-A4BF-01A-12R-A36D-31_Treat	9.24741221	5.563144429	10.52641201	0.51260968	7.135189206	6.946755315	11.19295811	1
TCGA-BR-A44U-01A-11R-A36D-31_Treat	7.758791923	4.950154068	9.987745346	0.751178364	6.50716413	5.33407955	11.09656739	1
TCGA-VQ-A8PO-01A-11R-A414-31_Treat	8.009047718	4.365181387	9.357490064	0.244840738	6.854582192	4.876934309	11.29581032	1
TCGA-CG-4476-01A-01R-1157-13_Treat	7.746609165	8.437300445	9.684569856	2.320920549	7.956325101	6.315159569	9.987745346	1
TCGA-BR-7959-01A-11R-2343-13_Treat	10.30609064	7.095239585	11.09656739	2.786287827	8.116419503	7.390196689	11.40942857	1
TCGA-CG-4306-01A-01R-1157-13_Treat	8.437300445	4.547800555	8.724385364	1.549508489	7.312258719	5.470260252	9.893225075	1
